# Supplementary material for: Redefining enteroaggregative Escherichia coli (EAEC): Genomic characterization of epidemiological EAEC strains
Source: PLoS Negl Trop Dis. 2020 Sep 8;14(9):e0008613. doi: 10.1371/journal.pntd.0008613 (PMC7500659; doi:10.1371/journal.pntd.0008613)
Supplement: S1 Table — (XLSX) [file pntd.0008613.s002.xlsx]

## Sheet: TableS1
Table S1. E. coli and Shigella reference genomes included in the phylogenomic analysis
Strain	Pathotype or source	Ec Phylogroup	GenBank Accession No.
55989	EAEC	B1	NC_011748.1
042	EAEC	D	GCA_000027125.1
34B	EAEC	B1	AQCY00000000
C227-11	STEC/EAEC	B1	GCA_000986765.1
TY_2482	STEC/EAEC	B1	AFOG00000000.1
536	ExPEC/UPEC	B2	NC_008253.1
S88	ExPEC/NMEC	B2	NC_011742.1
UTI89	ExPEC/UPEC	B2	NC_007946.1
CFT073	ExPEC/UPEC	B2	AE014075.1
UMN026	ExPEC/UPEC	D	NC_011751.1
IAI39	ExPEC/UPEC	F	NC_011750.1
EDL933	EHEC	E	GCA_000006665.1
Sakai	EHEC	E	GCA_000008865.1
11368	EHEC	B1	NC_013361.1
11128	EHEC	B1	NC_013364.1
E2348/69	EPEC	B2	NC_011601.1
CB9615	EPEC	E	NC_013941.1
B171	EPEC	B1	AAJX00000000.2
32_73	EPEC	B1	LAFA00000000
E110019	AEEC	B1	AAJW00000000.2
53638	EIEC	A	AAKB00000000.2
E24377A	ETEC	B1	NC_009801.1
H10407	ETEC	A	FN649414.1
B7A	ETEC	B1	AAJT00000000.2
BW2952	lab adapted	A	NC_012759.1
SMS_3_5	environmental	F	CP000970.1
ED1a	commensal	B2	CU928162.2
K12 str. MG1655	commensal	A	NC_000913.3
HS	commensal	A	NC_009800.1
BL21	lab adapted	A	NC_012947.1
ATCC 8739	lab adapted	A	NC_010468.1
IAI1	fecal isolate	B1	NC_011741.1
SE11	fecal isolate (commensal)	B1	GCA_000010385.1
S. dysenteriae 197	Shigella	E	GCA_000012005.1
S. flexneri 2457T	Shigella	B1	NC_004741.1
S. boydii 3083-94	Shigella	B1	GCA_000020185.1
S. sonnei 046	Shigella	B1	GCA_000092525.1
