# Supplementary material for: Redefining enteroaggregative Escherichia coli (EAEC): Genomic characterization of epidemiological EAEC strains
Source: PLoS Negl Trop Dis. 2020 Sep 8;14(9):e0008613. doi: 10.1371/journal.pntd.0008613 (PMC7500659; doi:10.1371/journal.pntd.0008613)
Supplement: S2 Table — (XLSX) [file pntd.0008613.s003.xlsx]

## Sheet: Table S2
Isolate	Country	Type/ Condition	EAEC, by new definition	Phylogroup	AAF/ adhesin	Putative virulence genes	Serotype	FimH	Aar variant	MLST ST(CC)	Antibiotic resistance genes	Accession number	Number of contigs
C688-15	Bangladesh	Case	Yes	B1	IV	aaiC, aap, aatA, agg4A, agg4C, agg4D, aggR, astA, capU, fyuA, gad, hra, iucC, lpfA, ORF3, ORF4, pic, sat, senB, sepA	O65:H12	fimH54	Negative	841	blaTEM-1B,mph(A)-like,tet(B)-like		203
C689-15	Bangladesh	Case	Yes	B1	IV	aaiC, aap, aatA, agg4A, agg4C, agg4D, aggR, astA, capU, fyuA, gad, iucC, lpfA, ORF3, ORF4, pic, sat, senB, sepA	O65:H12	fimH54	Negative	841	blaTEM-1B,mph(A)-like,tet(B)-like		187
C718-15	Bangladesh	Case	Yes	B1	IV	aap, agg4A, agg4C, aggR, capU, fyuA, gad, iss, iucC, lpfA, sepA	O128ac:H12	fimH38	Negative	1326	blaTEM-1B,dfrA14-like,mph(A)-like,strA-like,strB,sul2		362
C717-15	Bangladesh	Case	Yes	B1	IV	aap, agg4A, agg4D, aggR, capU, fyuA, gad, iucC, iutA, lpfA, ORF3, ORF4, sepA, sitA	O121:H7	fimH30	Negative	1891	blaTEM-1B,mph(A)-like		222
C649-15	Bangladesh	Case	Yes	B1	I	aap, aar, aatA, aggA, aggB, aggC, aggD, aggR, gad, lpfA, ORF3, ORF4	O91:H9	fimH54	Aar2	2166	blaTEM-1B,dfrA7,mph(A),strA,strB,sul2,tet(A)		110
C682-15	Bangladesh	Case	No	A	Negative	aaiC, capU, fyuA, gad, iha, iss, iucC, mchB, mchC, mchF, ompT, pic, terC	O63:H32	fimH41	Negative	4767	NA		133
C708-15	Bangladesh	Case	Yes	D	IV	aap, agg4A, agg4C, agg4D, aggR, air, aufA, capU, chuA, eilA, gad, iucC, iutA, kpsE, kpsMII, lpfA, ompT, sepA, sitA	O17/O77:H34	fimH47	Negative	130(31)	aadA1-like,blaTEM-1B,catA1-like,dfrA1,mph(A)-like,qepA-like,tet(B)		211
C733-15	Bangladesh	Case	No	D	Negative	aap, aatA, aggR, air, aufA, chuA, eilA, gad, kpsE, kpsMII, lpfA, ompT, sepA	O17/O44:H34	fimH47	Negative	130(31)	aadA1-like,blaCTX-M-15,blaTEM-1B-like,catA1-like,dfrA1,mph(A)-like,tet(B)		97
C671-15	Bangladesh	Case	Yes	D	CS22-like	aaiC, aap, aar, aatA, afaD-like, aggR, air, astA, aufA, chuA, cs22, eilA, fyuA, gad, hra, iss, kpsE, kpsMII, lpfA, mchB, mchC, mchF, mcmA, ompT, pic, sefB, sefC, sepA	O130:H27	NT	Aar4	31(31)	aadA1-like,blaTEM-1B,catA1-like,dfrA1,sul1,tet(A)		171
C771-15	Bangladesh	Case	No	D	Negative	aap, aatA, aggR, air, capU, chuA, eilA, gad, iss, kpsE, kpsMII, ompT, sepA	O166:H15	fimH302	Negative	349(349)	blaTEM-1B,dfrA8,strA,strB-like,sul2,tet(A)		118
C772-15	Bangladesh	Case	No	D	Negative	aap, aatA, aggR, air, capU, chuA, eilA, gad, iss, kpsE, kpsMII, ompT, sepA	O166:H15	fimH302	Negative	349(349)	blaTEM-1B,dfrA8,strA,strB-like,sul2,tet(A)		138
C720-15	Bangladesh	Case	Yes	A	IV	aap, agg4A, agg4D, aggR, capU, fyuA, gad, iha, iss, iucC, ORF3, ORF4, sepA	O5:H10	NT	Negative	43(10)	aadA1,blaCTX-M-15,blaTEM-1B,dfrA1,mph(A)-like,strA,strB-like,sul2-like,tet(B)		360
C716-15	Bangladesh	Case	Yes	A	IV	aap, aatA, agg4A, agg4C, agg4D, aggR, capU, gad, iss, iucC, iutA, kpsE, kpsMII, ompT, ORF3, ORF4, sepA, sitA	O7:H4	fimH54	Negative	484(168)	blaTEM-1B,mph(A)-like		91
C790-15	Bangladesh	Case	Yes	A	IV	aap, agg4A, agg4C, agg4D, aggR, capU, gad, iss, iucC, iutA, kpsE, kpsMII, ompT, ORF3, ORF4, sepA, sitA	O7:H4	fimH54	Negative	484(168)	NA		221
C702-15	Bangladesh	Case	Yes	D	I	aap, aar, aatA, aggA, aggB, aggC, aggD, aggR, air, chuA, eilA, fyuA, kpsE, kpsMII, ORF3, ORF4, sitA	O86:H18	NT	Aar1	NT	blaTEM-1B-like,catA1-like,dfrA7,mph(A),strA,strB,sul1,sul2		135
C724-09	Mali	Case	Yes	B1	II	aafA, aafB, aafC, aafD, aaiC, aap, aar, aatA, aggR, astA, capU, celb, fyuA, gad, iha, iss, iucC, lpfA, ORF3, ORF4, pet, pic, senB	O?:H10	fimH41	Aar042	295	NA		255
C687-09	Mali	Case	No	F	Negative	astA, capU, chuA, eilA, gad, iucC, kpsE, kpsMII, lpfA, mchB, mchC, mchF, mcmA, sitA	O153:H30	fimH58	Negative	648	NA		64
C693-09	Mali	Case	No	B1	Negative	aaiC, aap, aatA, aggR, anr, capU, fyuA, gad, hra, lpfA, mchF, mcmA, sepA	O21:H40	fimH32	Negative	1295	catA1-like,dfrA5,ere(A),sul1,tet(B)		206
C719-09	Mali	Case	Yes	B1	CS22-like	aaiC, aap, aar, aatA, afaD-like, aggR, astA, cs22, gad, lpfA, pic, sefB, sefC, sepA	O39:H49	NT	Aar4	2178	aadA5-like,blaTEM-1B,catA1-like,dfrA17,mph(A)-like,strA,strB,sul1,sul2,tet(A)		223
C772-09	Mali	Case	Yes	B1	II	aafA, aafB, aafC, aafD, aap, aar, aatA, aggR, astA, capU, fyuA, gad, iha, iucC, lpfA, mchB, mchC, mchF, ORF3, ORF4, pet, pic, sigA, terC	O?:H7	fimH31	Aar5	2707	blaTEM-1B,dfrA7,strA,strB,sul1-like,sul2,tet(A)		224
C784-09	Mali	Case	Yes	A	II	aafA, aafB, aafC, aafD, aaiC, aap, aar, aatA, aggR, astA, capU, fyuA, gad, iha, iss, iucC, ORF3, ORF4, pet, pic, senB, terC	O6:H- [H10]	NT	Aar5	4305	dfrA14-like,strA-like,strB,sul2,tet(B)		95
C736-09	Mali	Case	No	A	Negative	aaiC, capU, fyuA, gad, pic, sepA	OX184:H32	NT	Negative	4656	blaTEM-1B,catA1-like,dfrA5,ere(A),sul1,tet(B)		155
C741-09	Mali	Case	No	A	Negative	aaiC, astA, capU, espI, fyuA, gad, hra, iha, kpsE, kpsMII, mchB, mchC, mchF, mcmA, ORF3, ORF4, pic, sat	O44:H33	fimH54	Negative	10(10)	blaTEM-1B,strA,strB-like,sul2,tet(B)		163
C750-09	Mali	Case	Yes	A	V	aap, aar, aatA, agg3B, agg3C, agg3D, agg5A, aggR, fyuA, gad, hra, iucC, kpsE, kpsMII, ORF3, ORF4	O107:H5	fimH54	Aar2	10(10)	aadA1,blaTEM-1B,catA1-like,dfrA1,strA-like,strB,sul2,tet(B)		135
C708-09	Mali	Case	No	A	Negative	aaiC, capU, espI, fyuA, gad, hra, iha, iucC, kpsE, kpsMII, mchB, mchC, mchF, mcmA, pic, sat	O44:H33 [O176:H33]	fimH54	Negative	10(10)	NA		151
C745-09	Mali	Case	No	A	Negative	aap, aar, aatA, aggR, astA, clpK1, fyuA, gad, iss, iucC, ORF3, ORF4	O20:H30	fimH54	Aar1	10(10)	blaTEM-1B-like,dfrA5,strA,strB,sul1,sul2		95
C34-10	Mali	Case	Yes	B1	IV	aap, aatA, agg4A, agg4C, agg4D, aggR, capU, gad, iss, iucC, lpfA, ORF3, ORF4, sat, sepA, sitA	O39:H12	fimH215	Negative	101(101)	blaTEM-1B,dfrA7,strA,strB-like,sul2,tet(A)		153
C765-09	Mali	Case	No	B1	IV	aatA, agg4A, agg4C, agg4D, iss, iucC, lpfA, sat, sepA, sitA	O39:H12	fimH215	Negative	101(101)	blaTEM-1B,dfrA7,strA,strB-like,sul2,tet(A)		152
C778-09	Mali	Case	Yes	A	IV	aap, aatA, agg4A, agg4C, agg4D, aggR, capU, gad, iucC, iutA, ORF3, ORF4, sepA, sitA	O80:H26	fimH30	Negative	189(165)	blaTEM-1B,dfrA8,strA,strB-like,sul2,tet(B)		117
C718-09	Mali	Case	Yes	B1	IV	aap, aatA, agg4A, agg4C, agg4D, aggR, capU, iha, iucC, lpfA, ORF3, ORF4, sat, sepA	O78:H9	fimH34	Negative	23(23)	blaTEM-1B,dfrA8,strA,strB-like,sul2		165
C738-09	Mali	Case	Yes	D	I	aap, aar, aatA, aggA, aggB, aggC, aggD, aggR, air, capU, chuA, eilA, fyuA, gad, iss, kpsE, kpsMII, ORF3, ORF4, sitA	O99:H33	fimH5	Aar1	315(38)	aadA1,blaTEM-1B,catA1-like,dfrA1,strA,strB,sul2,tet(D)		131
C774-09	Mali	Case	Yes	D	I	aap, aar, aatA, aggA, aggB, aggC, aggD, aggR, air, astA, chuA, eilA, gad, iss, kpsE, kpsMII, ompT, ORF3, ORF4	O166:H15	fimH93	Aar3	349(349)	blaTEM-1B,strA,strB-like,sul2,tet(B)		87
C709-09	Mali	Case	Yes	D	I	aap, aar, aatA, aggA, aggB, aggC, aggD, aggR, capU, chuA, eilA, iss, kpsE, kpsMII, ORF3, ORF4	O86:H30	fimH5	Aar1	38(38)	aadA1,blaTEM-1B,catA1-like,dfrA1,strA,strB,sul2,tet(D)		185
C762-09	Mali	Case	Yes	D	III	aap, aar, aatA, agg3A, agg3B, agg3C, agg3D, aggR, capU, chuA, eilA, fyuA, gad, hra, iss, kpsE, kpsMII, ORF3, ORF4	O153:H30	fimH5	Aar2	38(38)	aadA1,blaTEM-1B,catA1-like,dfrA1,strA,strB,sul2,tet(D)		99
C679-09	Mali	Case	Yes	A	IV	aap, aatA, agg4A, agg4C, agg4D, aggR, capU, fyuA, gad, iha, iucC, ORF3, ORF4, sepA	O51:H5	fimH25	Negative	43(10)	aadA1,blaTEM-1B,dfrA1,mph(A)-like,strA,strB,sul2,tet(B)		141
C739-09	Mali	Case	No	A	Negative	aaiC, astA, capU, fyuA, gad, ORF3, ORF4, pic	O99:H33	fimH25	Negative	NT	aadA1-like,blaOXA-1,catA1-like,strA,strB,sul2,tet(B)		71
C737-09	Mali	Case	No	A	Negative	aaiC, astA, fyuA, gad, pic	O99:H33	fimH25	Negative	NT	aadA1-like,blaOXA-1,catA1-like,strA,strB,sul2,tet(B)		69
C796-09	Mali	Case	No	A	Negative	aap, capU, fyuA, gad, kpsE, kpsMII, ORF3, ORF4, sepA	O25:H27	fimH54	Negative	NT	blaTEM-1B,dfrA8,strA,strB-like,sul2,tet(B)		358
C729-09	Mali	Case	No	A	Negative	aap, aatA, aggR, capU, fyuA, gad, kpsE, kpsMII, ORF3, ORF4, sepA	O25:H27	fimH54	Negative	NT	NA		117
C801-09	Mali	Case	Yes	D	I	aap, aar, aatA, aggA, aggB, aggC, aggD, aggR, air, capU, chuA, eilA, fyuA, hra, iucC, kpsE, kpsMII, ORF3, ORF4	O153:H30	NT	Aar1	315(38)	aadA1,blaTEM-1B,catA1-like,dfrA1,strA,strB,sul2,tet(D)		143
C250-15	Mozambique	Case	Yes	B2	V	aap, aar, aatA, agg3B, agg3C, agg3D, agg5A, aggR, chuA, cnf1, fyuA, gad, iss, iucC, kpsE, kpsMII, ompT, ORF4, papA_F13, papC, sitA, yfcV	O86:H4	fimH27	Aar2	131	aac(3)-IId-like,blaTEM-1B,catA1-like,dfrA7,strA,strB,sul1-like,sul2		105
C291-15	Mozambique	Case	Yes	B1	I	aap, aar, aatA, aggA, aggB, aggC, aggD, aggR, gad, iucC, lpfA, ORF3, ORF4	Oru:H11	fimH27	Aar2	295	blaTEM-1B,dfrA8,strA,strB-like,sul2,tet(B)		195
C276-15	Mozambique	Case	Yes	D	III	aap, aar, aatA, agg3A, agg3B, agg3C, agg3D, aggR, aufA, capU, chuA, fyuA, gad, iucC, kpsE, kpsMII, ORF3, ORF4, sitA	O7:H6	NT	Aar1	362	blaTEM-1B,catA1-like,dfrA7,strA,strB,sul1-like,sul2		108
C242-15	Mozambique	Case	Yes	B1	III	aaiC, aap, aar, aatA, agg3A, agg3B, agg3C, agg3D, aggR, astA, capU, fyuA, gad, iha, iucC, lpfA, mchB, mchC, mchF, ORF3, ORF4, pic, sigA, terC	O104:H4	NT	Aar2	678	blaTEM-1B,dfrA7,strA,strB-like,sul1-like,sul2,tet(A)		123
C286-15	Mozambique	Case	Yes	A	I	aap, aggA, aggB, aggC, aggD, aggR, gad, iss, ORF4	O8:H9	fimH54	Negative	1139	blaTEM-1B,dfrA14-like,mph(A),strA-like,strB,sul2,tet(B)		181
C225-15	Mozambique	Case	Yes	B1	IV	aap, aatA, agg4A, agg4C, agg4D, aggR, capU, fyuA, iss, lpfA, ORF3, ORF4, sepA	O128ab/ac:H30 [H12]	fimH38	Negative	1326	blaTEM-1B,dfrA15,dfrA7,strA,strB,sul1-like,sul2,tet(A)		114
C245-15	Mozambique	Case	Yes	B1	I	aap, aar, aatA, aggA, aggB, aggC, aggD, aggR, gad, iss, iucC, lpfA, ompT, ORF3, ORF4	O128ab:H14	fimH31	Aar1	1610	blaTEM-1B,dfrA14-like,strA-like,strB,sul2,tet(B)		101
C283-15	Mozambique	Case	Yes	B1	V	aaiC, aap, aar, aatA, agg3B, agg3D, agg5A, aggR, astA, fyuA, gad, iucC, lpfA, mchB, mchC, mchF, mcmA, ORF3, ORF4, pic, sat, sepA, yfcV	O181:H16	NT	Aar2	7326	aadA1-like,dfrA15,sul1,tet(A)		266
C284-15	Mozambique	Case	Yes	B1	V	aaiC, aap, aar, aatA, agg3B, agg3C, agg3D, agg5A, aggR, astA, fyuA, gad, iucC, lpfA, mchB, mchC, mchF, mcmA, ORF3, ORF4, pic, sat, sepA	O181:H16	NT	Aar2	7326	dfrA15,sul1,tet(A)		143
C273-15	Mozambique	Case	No	A	Negative	aaiC, astA, capU, fyuA, gad, ORF4	O99:H33	fimH25	Negative	10(10)	blaTEM-1B,dfrA8,strA,strB-like,sul2,tet(A)		157
C263-15	Mozambique	Case	No	A	Negative	aap, fyuA, gad, iha, iss, mchB, mchC, mchF, pet, terC	O126:H2	fimH54	Negative	10(10)	dfrA14-like,strA-like,strB,sul2		147
C287-15	Mozambique	Case	Yes	B1	CS22-like	aaiC, aap, aar, afaD-like, aggR, astA, capU, cs22, gad, lpfA, pic, sefB, sefC, sepA, yfcV	O9:H21	NT	Aar4	155(155)	blaTEM-1B,mph(A)		172
C259-15	Mozambique	Case	Yes	D	I	aap, aar, aatA, aggA, aggB, aggC, aggD, aggR, air, capU, chuA, eilA, fyuA, gad, hra, iss, kpsE, kpsMII, ORF3, ORF4	O153:H30	fimH5	Aar1	38(38)	aadA1,blaTEM-1B,catA1-like,dfrA1,strA,strB,sul2,tet(D)		139
C267-15	Mozambique	Case	Yes	B1	V	aaiC, aap, aar, aatA, agg3B, agg3C, agg3D, agg5A, aggR, astA, fyuA, iss, iucC, lpfA, ompT, ORF3, ORF4, pic, sat, sepA	O154:H21	fimH149	Aar2	40(40)	dfrA14-like,strA-like,strB-like,sul2		131
C268-15	Mozambique	Case	Yes	B1	V	aaiC, aap, aar, aatA, agg3B, agg3C, agg3D, agg5A, aggR, astA, fyuA, gad, iss, iucC, lpfA, ompT, ORF4, pic, sat	O154:H21	fimH149	Aar2	40(40)	strA-like,strB-like,sul2		166
C269-15	Mozambique	Case	Yes	B1	V	aaiC, aap, aar, aatA, agg3B, agg3D, agg5A, aggR, astA, fyuA, iss, iucC, lpfA, ompT, ORF3, ORF4, pic, sat	O154:H21	fimH149	Aar2	40(40)	dfrA14-like,strA-like,strB-like,sul2		245
C228-15	Mozambique	Case	Yes	D	I	aap, aar, aatA, aggA, aggB, aggC, aggD, aggR, air, aufA, chuA, eilA, gad, hra, iss, kpsE, kpsMII, lpfA, ompT, ORF3, ORF4	O44:H18	NT	Aar1	449(31)	blaTEM-1B,dfrA8,strA,strB-like,sul2		90
C644-15	Bangladesh	Control	Yes	B1	IV	aap, aatA, agg4A, agg4C, agg4D, aggR, capU, gad, iucC, iutA, lpfA, ORF3, sepA, sitA	O79:H16	NT	Negative	295	blaTEM-1B,erm(B)-like,mph(A)-like		127
C669-15	Bangladesh	Control	Yes	B1	IV	aaiC, aap, aatA, agg4A, agg4C, agg4D, aggR, astA, capU, fyuA, gad, iha, iucC, lpfA, mchB, mchC, mchF, ORF3, ORF4, pic, sat, senB, sepA, terC	O65:H12	fimH54	Negative	841	blaTEM-1B,tet(B)-like		166
C645-15	Bangladesh	Control	Yes	B1	V	aaiC, aap, aatA, agg5A, aggR, anr, astA, capU, hra, lpfA, sepA	O125ab:H8	fimH1235	Negative	1295	blaTEM-1B,mph(A)-like		147
C748-15	Bangladesh	Control	Yes	B1	IV	aaiC, aap, agg4A, agg4C, agg4D, aggR, capU, gad, lpfA, ORF3, ORF4, sepA	O109,O182:H23	fimH54	Negative	2186	blaTEM-1B,catA1-like,dfrA5,sul1		254
C664-15	Bangladesh	Control	Yes	B1	II	aafA, aafB, aafC, aafD, aaiC, aap, aar, aatA, aggR, astA, capU, fyuA, gad, hra, iucC, lpfA, mchB, mchC, mchF, mcmA, ORF3, ORF4, pic	O181:H16	NT	Aar042	3748	NA		158
C744-15	Bangladesh	Control	No	A	Negative	aaiC, capU, fyuA, gad, iha, mchB, mchC, mchF, pic, sat, sitA, terC	O154:H19	fimH54	Negative	10(10)	aadA1,dfrA1,sul2,tet(A)		163
C656-15	Bangladesh	Control	Yes	B1	II	aafA, aafB, aafC, aafD, aaiC, aap, aar, aggR, astA, capU, fyuA, iha, iucC, lpfA, ORF3, ORF4, pic, terC	O175:H27	fimH54	Aar5	200(40)	mph(A)-like,tet(A)		117
C736-15	Bangladesh	Control	No	D	Negative	aap, aatA, aggR, air, capU, chuA, eilA, gad, iss, kpsE, kpsMII, ompT, sepA	O166:H15	fimH302	Negative	349(349)	blaTEM-1B,mph(A)-like		98
C749-15	Bangladesh	Control	Yes	D	V	aap, aar, aatA, agg3B, agg3C, agg3D, agg5A, aggR, capU, chuA, eilA, gad, hra, iss, kpsE, kpsMII, ORF3, ORF4, sitA	O153:H30	fimH5	Aar2	38(38)	aac(6')Ib-cr,aadA1,blaCTX-M-15,blaOXA-1,blaTEM-1B,catA1-like,catB3-like,dfrA1,strA,strB,sul2,tet(D)		236
C637-15	Bangladesh	Control	Yes	A	IV	aap, aatA, agg4A, aggR, capU, gad, iss, iutA, kpsE, ompT, ORF3, ORF4	O7:H4	fimH54	Negative	484(168)	NA		83
C681-15	Bangladesh	Control	Yes	A	IV	aaiC, aap, aatA, agg4A, agg4C, agg4D, aggR, capU, espI, fyuA, gad, iha, iucC, kpsE, kpsMII, ORF3, ORF4, sepA, sitA	O12:H4	fimH54	Negative	484(168)	blaTEM-1B-like,mph(A)-like		117
C683-09	Mali	Control	Yes	B2	V	aap, aar, agg3B, agg3D, agg5A, aggR, capU, chuA, gad, iucC, kpsE, kpsMII, ompT, ORF3, ORF4	O25:H9	fimH876	Aar2	131	aadB-like,blaTEM-1B-like,catA1-like,dfrA15,sul1,tet(B)		246
C799-09	Mali	Control	Yes	E	V	aap, aar, aatA, agg3B, agg3C, agg3D, agg5A, aggR, capU, chuA, eilA, fyuA, gad, kpsMII, ORF3, ORF4, sfaA	O91:H12	fimH370	Aar2	219	blaTEM-1B,dfrA7,strA,strB,sul1,sul2		58
C707-09	Mali	Control	Yes	B1	I	aaiC, aap, aar, aatA, aggA, aggB, aggC, aggD, aggR, capU, fyuA, gad, hra, iucC, lpfA, mchB, mchC, mchF, mcmA, ORF3, ORF4, pic, sat	O91:H12	fimH54	Aar2	841	aadA1,blaTEM-1B,dfrA1,strA-like,strB-like,sul2-like,tet(B)		209
C690-09	Mali	Control	No	A	I	aaiC, aggA, gad, iucC, pic, sat	O130:H16	fimH54	Negative	1178	strA,strB,sul2,tet(A)-like		149
C684-09	Mali	Control	Yes	A	I	aap, aar, aatA, afaA, afaB, afaC, aggA, aggB, aggC, aggD, aggR, fyuA, gad, hra, iucC, ORF3, ORF4	O21:H- [H16]	fimH198	Aar2	1312	aadA1,blaTEM-1B,dfrA1,strA,strB-like,sul2,tet(B)		168
C686-09	Mali	Control	Yes	A	I	aap, aar, aatA, afaA, afaB, afaC, aggA, aggB, aggC, aggD, aggR, fyuA, gad, hra, iucC, ORF3, ORF4	O21:H- [H16]	fimH198	Aar2	1312	aadA1,blaTEM-1B,dfrA1,strA,strB-like,tet(B)		246
C691-09	Mali	Control	Yes	F	I	aap, aar, aatA, aggA, aggB, aggC, aggD, aggR, astA, capU, chuA, fyuA, gad, kpsE, kpsMII, lpfA, ORF3, ORF4, yfcV	O117:H- [O107:H39]	fimH5	Aar2	2141	blaTEM-1B,catA1-like,dfrA7,sul1,tet(B)		173
C681-09	Mali	Control	Yes	B1	II	aafA, aafB, aafC, aafD, aap, aar, aatA, aggR, astA, capU, fyuA, gad, iha, iucC, lpfA, mchB, mchC, mchF, ORF3, ORF4, pet, sigA, terC	O14:H7	fimH31	Aar5	2707	blaTEM-1B,dfrA7,strA,strB,sul1-like,sul2,tet(A)		192
C732-09	Mali	Control	Yes	B1	II	aafA, aafB, aafC, aafD, aap, aar, aatA, aggR, astA, capU, gad, iha, iucC, lpfA, mchB, mchC, mchF, ORF3, ORF4, pet, pic, sigA, terC	O?:H7	fimH31	Aar5	2707	NA		174
C700-09	Mali	Control	Yes	A	III,V	aap, aar, aatA, agg3A, agg3B, agg3C, agg3D, agg5A, aggR, capU, fyuA, gad, iha, iucC, mchB, mchC, mchF, ORF3, ORF4, pet, pic, senB, sitA, terC	O181:H- [H19]	fimH1382	Aar042	5601	blaTEM-1B,dfrA8,strA,strB-like,sul2,tet(B)		218
C731-09	Mali	Control	Yes	B1	I	aaiC, aap, aar, aatA, aggA, aggB, aggC, aggD, aggR, capU, fyuA, gad, iha, iucC, lpfA, mchB, mchC, mchF, ORF3, ORF4, pic, sat, terC	O?:H10	fimH32	Aar2	6259	mph(A)-like,tet(A)		178
C749-09	Mali	Control	Yes	A	III	aap, aar, aatA, agg3A, agg3B, aggR, astA, clpk1, gad, hra, iucC, ORF3, ORF4	O26:H36	NT	Aar2	10(10)	NA		229
C753-09	Mali	Control	Yes	A	III	aap, aar, aatA, agg3A, agg3B, agg3D, aggR, astA, capU, fyuA, gad, ORF3, ORF4	O51:H36	fimH171	Aar2	10(10)	blaSHV-1,blaTEM-1B,catA1-like,dfrA1,strA,strB,sul2,tet(D)		155
C710-09	Mali	Control	Yes	D	IV	aap, aatA, agg4A, agg4C, agg4D, aggR, air, aufA, capU, eilA, gad, iucC, kpsE, kpsMII, lpfA, ompT, sepA, sitA	O77:H34	fimH47	Negative	130(31)	aac(6')Ib-cr,aadA1-like,blaCTX-M-15-like,blaOXA-1,catA1-like,catB3-like,dfrA1,strA,strB,sul2,tet(B)		280
C704-09	Mali	Control	Yes	B1	II	aafA, aafB, aafC, aafD, aaiC, aap, aar, aatA, aggR, astA, capU, fyuA, gad, iha, iucC, lpfA, ORF3, ORF4, pet, pic, senB, terC	O175:H27	fimH54	Aar5	200(40)	dfrA5,ere(A),strA-like,strB,sul1,sul2,tet(A)-like		229
C702-09	Mali	Control	Yes	D	I	aap, aar, aatA, aggA, aggB, aggC, aggD, aggR, air, astA, chuA, eilA, gad, iss, kpsE, kpsMII, ORF3, ORF4	O166:H15	fimH34	Aar1	349(349)	blaTEM-1B,strA,strB-like,sul2,tet(B)-like		179
C794-09	Mali	Control	Yes	D	I	aap, aar, aatA, aggA, aggB, aggC, aggD, aggR, air, astA, chuA, eilA, kpsE, kpsMII, ORF3, ORF4	O166:H15	fimH54	Aar3	349(349)	NA		105
C696-09	Mali	Control	Yes	D	I	aap, aar, aatA, aggA, aggB, aggC, aggD, aggR, capU, chuA, eilA, gad, hra, iss, iucC, kpsE, kpsMII, ORF3, ORF4	O86:H30	fimH5	Aar1	38(38)	aadA1,blaTEM-1B,catA1-like,dfrA1,strA,strB,sul2,tet(D)		143
C678-09	Mali	Control	Yes	D	I	aap, aar, aatA, aggA, aggB, aggC, aggD, aggR, air, aufA, chuA, eilA, gad, kpsE, kpsMII, lpfA, ORF3, ORF4, sitA	O73:H18 [O17/O77]	fimH218	Aar1	NT	blaTEM-1B,dfrA7,strA,strB,sul1-like,sul2,tet(A)		87
C232-15	Mozambique	Control	Yes	B1	III	aaiC, aap, aar, aatA, agg3A, agg3B, agg3C, agg3D, aggR, astA, capU, gad, iha, lpfA, mchB, mchC, ORF3, ORF4, pic, sigA	O127:H4	NT	Aar2	678	blaTEM-1B,dfrA7,strA,strB,sul1-like,sul2-like,tet(A)		139
C254-15	Mozambique	Control	No	B1	III	aaiC, aap, aar, agg3A, agg3B, agg3C, astA, capU, celb, fyuA, gad, iha, iucC, lpfA, mchB, mchC, mchF, ORF4, pic, sigA, terC	O127:H4	NT	Aar2	678	blaTEM-1B,dfrA14-like,dfrA8,mph(A),strA,strB-like,sul2,tet(B)-like		181
C255-15	Mozambique	Control	Yes	B1	III	aaiC, aap, aar, aatA, agg3A, agg3B, agg3C, agg3D, aggR, astA, capU, celb, gad, iha, lpfA, mchB, mchC, mchF, ORF3, ORF4, pic, sigA	O90:H4	NT	Aar2	678	blaTEM-1B,dfrA14-like,dfrA8,mph(A),strA,strB-like,sul2,tet(B)-like		228
C266-15	Mozambique	Control	Yes	B1	IV	aap, aatA, agg4A, agg4C, agg4D, aggR, capU, celb, gad, iha, ireA, iss, iucC, iutA, lpfA, ORF3, ORF4, sigA, sitA	O59:H19	fimH31	Negative	1136	aadA1,dfrA1,strA,strB-like,sul2,tet(A)-like		196
C271-15	Mozambique	Control	Yes	B1	V	aaiC, aap, aar, aatA, agg3B, agg3C, agg3D, agg5A, aggR, capU, fyuA, gad, lpfA, mchB, mchC, mchF, mcmA, ORF3, ORF4, pic, sat	O126:H12	fimH54	Aar2	1664	blaTEM-1B,dfrA1,strA-like,strB,sul2,tet(B)		151
C251-15	Mozambique	Control	No	A	Negative	aaiC,aap,aar,aatA,aggR,capU,gad,iha,iss,mchB,mchC,mchF,pic	O114:H10	fimH41	Aar2	10(10)	dfrA14-like,strA-like,strB,sul2		153
C237-15	Mozambique	Control	Yes	B1	I	aap, aar, aatA, aggA, aggB, aggC, aggD, aggR, fyuA, gad, iha, iss, iucC, lpfA, ORF3, ORF4, tibA, tibC	O126:H27	fimH25	Aar2	155(155)	aadA2,blaTEM-1B,dfrA12,strA,strB,sul1,sul2,tet(B),tet(D)		170
C260-15	Mozambique	Control	No	D	V	aap, aar, agg3B, agg3D, agg5A, air, capU, eilA, gad, iss, ORF3, ORF4	O153:H30	fimH5	Aar2	38(30)	aac(3)-IIa-like,aadA1,blaCTX-M-15,blaTEM-1B,catA1-like,dfrA1,strA,strB,sul2,tet(D)		275
C239-15	Mozambique	Control	Yes	D	V	aap, aar, aatA, agg3B, agg3C, agg3D, agg5A, aggR, capU, chuA, eilA, fyuA, gad, hra, iss, kpsE, KpsMII, ORF3, ORF4	O153:H30	fimH5	Aar2	38(38)	aac(3)-IIa-like,aadA1,blaCTX-M-15,blaTEM-1B,catA1-like,dfrA1,strA,strB,sul2,tet(D)		172
C234-15	Mozambique	Control	Yes	E	V	aap, aar, aatA, agg3B, agg3C, agg3D, agg5A, aggR, eilA, gad, ORF3, ORF4, sfaA	O80:H19	NT	Aar1	NT	blaTEM-1B,catA1-like,dfrA7,strA,strB,sul1-like,sul2		119
55989	CAR	Reference - Case	Yes	B1	III	aaiC, aap, aar, aatA, agg3A, agg3B, agg3C, agg3D, aggR, astA, capU, fyuA, gad, hra, iha, iucC, lpfA, ORF3, ORF4, pic, sigA	O104:H4	NT	Aar2	678	tet(B)	NC_011748.1	1
17-2	Chile	Reference - Case	Yes	A	I	aaiC, aap, aar, aatA, aggA, aggB, aggC, aggD, aggR, astA, capU, fyuA, gad, iha, iss, iucC, kpsE, kpsMII, ORF3, ORF4, papA_fsiA, papC, sat, sitA	O3:H2	fimH94	Aar2	10(10)	aadA1,dfrA1,sul2		121
C1010-00	Denmark	Reference - Case	Yes	B1	IV	aaiC, aap, aatA, agg4A, agg4C, agg4D, aggR, fyuA, gad, hra, iucC, lpfA, mchB, mchC, mchF, mcmA, ORF3, ORF4, pic, sat, sepA, terC	Oru:H- [O55:H27]	NT	Negative	3570	aadA5,catA1-like,dfrA17,strA,strB,sul1,sul2,tet(A)	EU637023.1	105
C338-14	Denmark	Reference - Case	Yes	A	V	aaiC, aap, aar, aatA, agg3B, agg3C, agg3D, agg5A, aggR, capU, gad, hra, iha, irp2, iss, iutA, mchB, mchC, mchF, ORF3, ORF4, pic, sat, sitA, terC	O55:H19	fimH54	Aar2	10(10)	aadA1,blaTEM-1B,dfrA1,strA,strB-like,sul1,sul2	KP202151 .1	302
JM221	Mexico	Reference - Case	Yes	A	I	aaiC, aap, aar, aatA, aggA, aggB, aggC, aggD, aggR, celb, fyuA, gad, iss, iucC, ORF3, ORF4, pic, sat	O92:H33	fimH54	Aar2	34(10)	aadA1,blaTEM-1C,sul1,tet(A)		83
042	Peru	Reference - Case	Yes	D	II	aafA, aafB, aafC, aafD, aaiC, aap, aar, aatA, aggR, astA, aufA, capU, chuA, eilA, fyuA, gad, hra, kpsE, kpsMII, lpfA, mchB, mchC, mchF, mcmA, ORF3, ORF4, pet, pic, sitA	O44:H18	NT	Aar042	414	aadA1,catA1-like,sul1,tet(A)	FN554766.1, FN554767.1	1
