# Supplementary material for: Redefining enteroaggregative Escherichia coli (EAEC): Genomic characterization of epidemiological EAEC strains
Source: PLoS Negl Trop Dis. 2020 Sep 8;14(9):e0008613. doi: 10.1371/journal.pntd.0008613 (PMC7500659; doi:10.1371/journal.pntd.0008613)
Supplement: S3 Table — (XLSX) [file pntd.0008613.s004.xlsx]

## Sheet: AAFI
Percent Identity Matrix
	AAF/I	C707-09	C237-15	C649-15	C710-15	C291-15	C731-09	C245-15	C259-15	C684-09	C686-09	C691-09	C702-09	C774-09	C794-09	C286-15	C228-15	C678-09	C696-09	C702-15	C709-09	C738-09
	C707-09	100	92.09	92.09	92.09	91.37	65.22	65.94	66.67	65.94	65.94	66.19	66.19	68.12	68.12	67.39	68.12	67.39	67.39	67.39	67.39	67.39
	C237-15	92.09	100	100	100	99.28	65.94	65.94	66.67	65.22	65.22	65.47	65.47	65.22	65.22	64.49	65.22	64.49	64.49	64.49	64.49	64.49
	C649-15	92.09	100	100	100	99.28	65.94	65.94	66.67	65.22	65.22	65.47	65.47	65.22	65.22	64.49	65.22	64.49	64.49	64.49	64.49	64.49
	C710-15	92.09	100	100	100	99.28	65.94	65.94	66.67	65.22	65.22	65.47	65.47	65.22	65.22	64.49	65.22	64.49	64.49	64.49	64.49	64.49
	C291-15	91.37	99.28	99.28	99.28	100	65.22	65.22	65.94	64.49	64.49	64.75	64.75	64.49	64.49	63.77	64.49	63.77	63.77	63.77	63.77	63.77
	C731-09	65.22	65.94	65.94	65.94	65.22	100	95.1	94.41	94.41	94.41	69.23	69.23	66.9	66.9	66.9	67.61	66.9	66.9	66.9	66.9	66.9
	C245-15	65.94	65.94	65.94	65.94	65.22	95.1	100	99.3	99.3	99.3	67.13	67.13	65.49	65.49	64.08	64.79	64.08	64.08	64.08	64.08	64.08
	C259-15	66.67	66.67	66.67	66.67	65.94	94.41	99.3	100	98.6	98.6	67.83	67.83	66.2	66.2	64.79	65.49	64.79	64.79	64.79	64.79	64.79
	C684-09	65.94	65.22	65.22	65.22	64.49	94.41	99.3	98.6	100	100	67.13	67.13	65.49	65.49	64.08	64.79	64.08	64.08	64.08	64.08	64.08
	C686-09	65.94	65.22	65.22	65.22	64.49	94.41	99.3	98.6	100	100	67.13	67.13	65.49	65.49	64.08	64.79	64.08	64.08	64.08	64.08	64.08
	C691-09	66.19	65.47	65.47	65.47	64.75	69.23	67.13	67.83	67.13	67.13	100	99.31	80.42	80.42	77.62	78.32	79.02	79.02	79.02	79.02	79.02
	C702-09	66.19	65.47	65.47	65.47	64.75	69.23	67.13	67.83	67.13	67.13	99.31	100	80.42	80.42	77.62	78.32	79.02	79.02	79.02	79.02	79.02
	C774-09	68.12	65.22	65.22	65.22	64.49	66.9	65.49	66.2	65.49	65.49	80.42	80.42	100	100	86.01	86.71	87.41	87.41	87.41	87.41	87.41
	C794-09	68.12	65.22	65.22	65.22	64.49	66.9	65.49	66.2	65.49	65.49	80.42	80.42	100	100	86.01	86.71	87.41	87.41	87.41	87.41	87.41
	C286-15	67.39	64.49	64.49	64.49	63.77	66.9	64.08	64.79	64.08	64.08	77.62	77.62	86.01	86.01	100	97.2	97.9	97.9	97.9	97.9	97.9
	C228-15	68.12	65.22	65.22	65.22	64.49	67.61	64.79	65.49	64.79	64.79	78.32	78.32	86.71	86.71	97.2	100	99.3	99.3	99.3	99.3	99.3
	C678-09	67.39	64.49	64.49	64.49	63.77	66.9	64.08	64.79	64.08	64.08	79.02	79.02	87.41	87.41	97.9	99.3	100	100	100	100	100
	C696-09	67.39	64.49	64.49	64.49	63.77	66.9	64.08	64.79	64.08	64.08	79.02	79.02	87.41	87.41	97.9	99.3	100	100	100	100	100
	C702-15	67.39	64.49	64.49	64.49	63.77	66.9	64.08	64.79	64.08	64.08	79.02	79.02	87.41	87.41	97.9	99.3	100	100	100	100	100
	C709-09	67.39	64.49	64.49	64.49	63.77	66.9	64.08	64.79	64.08	64.08	79.02	79.02	87.41	87.41	97.9	99.3	100	100	100	100	100
	C738-09	67.39	64.49	64.49	64.49	63.77	66.9	64.08	64.79	64.08	64.08	79.02	79.02	87.41	87.41	97.9	99.3	100	100	100	100	100
										CLUSTAL multiple sequence alignment of AggA without signal peptide. By MUSCLE (3.8)

## Sheet: AAFII
Percent Identity Matrix
AAF/II	C724-09	C664-15	C784-09	C656-15	C704-09	C681-09	C772-09	C732-09
C724-09	100	100	80	80	80	79.26	79.26	79.26
C664-15	100	100	80	80	80	79.26	79.26	79.26
C784-09	80	80	100	98.54	98.54	97.81	97.81	97.81
C656-15	80	80	98.54	100	100	99.27	99.27	99.27
C704-09	80	80	98.54	100	100	99.27	99.27	99.27
C681-09	79.26	79.26	97.81	99.27	99.27	100	100	100
C772-09	79.26	79.26	97.81	99.27	99.27	100	100	100
C732-09	79.26	79.26	97.81	99.27	99.27	100	100	100
									CLUSTAL multiple sequence alignment of AafA without signal peptide. By MUSCLE (3.8)

## Sheet: AAFIII
Percent Identity Matrix
AAF/III	C276-15	C762-09	C700-09_3A	C232-15	C242-15	C254-15	C255-15	C749-09	C753-09
C276-15	100	98.62	84.14	88.97	88.97	88.97	88.97	90.34	90.34
C762-09	98.62	100	84.83	87.59	87.59	87.59	87.59	88.97	88.97
C700-09_3A	84.14	84.83	100	92.41	92.41	92.41	92.41	93.1	93.1
C232-15	88.97	87.59	92.41	100	100	100	100	97.93	97.93
C242-15	88.97	87.59	92.41	100	100	100	100	97.93	97.93
C254-15	88.97	87.59	92.41	100	100	100	100	97.93	97.93
C255-15	88.97	87.59	92.41	100	100	100	100	97.93	97.93
C749-09	90.34	88.97	93.1	97.93	97.93	97.93	97.93	100	100
C753-09	90.34	88.97	93.1	97.93	97.93	97.93	97.93	100	100
										CLUSTAL multiple sequence alignment of Agg3A without signal peptide. By MUSCLE (3.8)

## Sheet: AAFIV
Percent Identity Matrix
AAF/IV	C225-15	C34-10	C679-09	C765-09	C669-15	C688-15	C689-15	C748-15	C681-15	C778-09	C718-09	C266-15	C644-15	C708-15	C710-09	C716-15	C790-15
C225-15	100	100	100	100	93.84	93.84	93.84	93.84	82.88	82.88	81.51	81.51	82.19	82.19	82.19	82.19	82.19
C34-10	100	100	100	100	93.84	93.84	93.84	93.84	82.88	82.88	81.51	81.51	82.19	82.19	82.19	82.19	82.19
C679-09	100	100	100	100	93.84	93.84	93.84	93.84	82.88	82.88	81.51	81.51	82.19	82.19	82.19	82.19	82.19
C765-09	100	100	100	100	93.84	93.84	93.84	93.84	82.88	82.88	81.51	81.51	82.19	82.19	82.19	82.19	82.19
C669-15	93.84	93.84	93.84	93.84	100	100	100	100	80.14	80.14	80.14	79.45	80.14	80.14	80.14	80.14	80.14
C688-15	93.84	93.84	93.84	93.84	100	100	100	100	80.14	80.14	80.14	79.45	80.14	80.14	80.14	80.14	80.14
C689-15	93.84	93.84	93.84	93.84	100	100	100	100	80.14	80.14	80.14	79.45	80.14	80.14	80.14	80.14	80.14
C748-15	93.84	93.84	93.84	93.84	100	100	100	100	80.14	80.14	80.14	79.45	80.14	80.14	80.14	80.14	80.14
C681-15	82.88	82.88	82.88	82.88	80.14	80.14	80.14	80.14	100	100	91.1	89.73	90.41	90.41	90.41	90.41	90.41
C778-09	82.88	82.88	82.88	82.88	80.14	80.14	80.14	80.14	100	100	91.1	89.73	90.41	90.41	90.41	90.41	90.41
C718-09	81.51	81.51	81.51	81.51	80.14	80.14	80.14	80.14	91.1	91.1	100	97.99	98.66	98.66	98.66	98.66	98.66
C266-15	81.51	81.51	81.51	81.51	79.45	79.45	79.45	79.45	89.73	89.73	97.99	100	99.33	99.33	99.33	99.33	99.33
C644-15	82.19	82.19	82.19	82.19	80.14	80.14	80.14	80.14	90.41	90.41	98.66	99.33	100	100	100	100	100
C708-15	82.19	82.19	82.19	82.19	80.14	80.14	80.14	80.14	90.41	90.41	98.66	99.33	100	100	100	100	100
C710-09	82.19	82.19	82.19	82.19	80.14	80.14	80.14	80.14	90.41	90.41	98.66	99.33	100	100	100	100	100
C716-15	82.19	82.19	82.19	82.19	80.14	80.14	80.14	80.14	90.41	90.41	98.66	99.33	100	100	100	100	100
C790-15	82.19	82.19	82.19	82.19	80.14	80.14	80.14	80.14	90.41	90.41	98.66	99.33	100	100	100	100	100
										CLUSTAL multiple sequence alignment of Agg4A without signal peptide. By MUSCLE (3.8)

## Sheet: AAFV
Percent Identity Matrix
AAF/V	C250-15	C799-09	C683-09	C267-15	C268-15	C269-15	C271-15	C750-09	C700-09_5A	C283-15	C284-15	C239-15	C260-15	C234-15
C250-15	100	100	99.34	82.67	82.67	82.67	86	86	84	82	82	80	80	80.67
C799-09	100	100	99.34	82.67	82.67	82.67	86	86	84	82	82	80	80	80.67
C683-09	99.34	99.34	100	82	82	82	85.33	85.33	83.33	82	82	80	80	80.67
C267-15	82.67	82.67	82	100	100	100	96.67	96.67	83.33	86.67	86.67	85.33	85.33	86
C268-15	82.67	82.67	82	100	100	100	96.67	96.67	83.33	86.67	86.67	85.33	85.33	86
C269-15	82.67	82.67	82	100	100	100	96.67	96.67	83.33	86.67	86.67	85.33	85.33	86
C271-15	86	86	85.33	96.67	96.67	96.67	100	100	85.33	88	88	86.67	86.67	87.33
C750-09	86	86	85.33	96.67	96.67	96.67	100	100	85.33	88	88	86.67	86.67	87.33
C700-09_5A	84	84	83.33	83.33	83.33	83.33	85.33	85.33	100	88.67	88.67	87.33	87.33	88
C283-15	82	82	82	86.67	86.67	86.67	88	88	88.67	100	100	97.33	97.33	98
C284-15	82	82	82	86.67	86.67	86.67	88	88	88.67	100	100	97.33	97.33	98
C239-15	80	80	80	85.33	85.33	85.33	86.67	86.67	87.33	97.33	97.33	100	100	99.33
C260-15	80	80	80	85.33	85.33	85.33	86.67	86.67	87.33	97.33	97.33	100	100	99.33
C234-15	80.67	80.67	80.67	86	86	86	87.33	87.33	88	98	98	99.33	99.33	100
									CLUSTAL multiple sequence alignment of Agg5A without signal peptide. By MUSCLE (3.8)

## Sheet: AAFI-V
AAF/I-V	C276-15	C762-09	C700-09_3A	C232-15	C242-15	C254-15	C255-15	C749-09	C753-09	C724-09	C664-15	C784-09	C656-15	C704-09	C681-09	C772-09	C732-09	C707-09	C237-15	C649-15	C710-15	C291-15	C731-09	C684-09	C686-09	C245-15	C259-15	C691-09	C702-09	C774-09	C794-09	C286-15	C228-15	C678-09	C696-09	C702-15	C709-09	C738-09	C250-15	C799-09	C683-09	C267-15	C268-15	C269-15	C271-15	C750-09	C700-09_5A	C283-15	C284-15
C276-15	100	98.62	84.14	88.97	88.97	88.97	88.97	90.34	90.34	16.79	16.79	19.55	19.55	19.55	20.3	20.3	20.3	19.84	19.84	19.84	19.84	19.84	23.08	23.08	23.08	23.08	23.08	19.85	19.85	20	20	16.92	16.92	16.92	16.92	16.92	16.92	16.92	21.68	21.68	21.68	21.68	21.68	21.68	20.28	20.28	20.28	20.28	20.28
C762-09	98.62	100	84.83	87.59	87.59	87.59	87.59	88.97	88.97	16.79	16.79	19.55	19.55	19.55	20.3	20.3	20.3	19.84	19.84	19.84	19.84	19.84	23.85	23.85	23.85	23.85	23.85	19.85	19.85	20	20	16.92	16.92	16.92	16.92	16.92	16.92	16.92	21.68	21.68	21.68	22.38	22.38	22.38	20.98	20.98	20.28	20.28	20.28
C700-09_3A	84.14	84.83	100	92.41	92.41	92.41	92.41	93.1	93.1	16.03	16.03	18.8	18.8	18.8	18.05	18.05	18.05	19.84	19.84	19.84	19.84	19.84	23.85	23.85	23.85	23.85	23.85	19.85	19.85	20.77	20.77	17.69	17.69	17.69	17.69	17.69	17.69	17.69	20.98	20.98	20.98	21.68	21.68	21.68	20.28	20.28	19.58	19.58	19.58
C232-15	88.97	87.59	92.41	100	100	100	100	97.93	97.93	15.27	15.27	18.05	18.05	18.05	18.05	18.05	18.05	20.63	20.63	20.63	20.63	20.63	22.31	22.31	22.31	22.31	22.31	19.08	19.08	20.77	20.77	17.69	17.69	17.69	17.69	17.69	17.69	17.69	22.38	22.38	22.38	23.08	23.08	23.08	21.68	21.68	20.98	20.98	20.98
C242-15	88.97	87.59	92.41	100	100	100	100	97.93	97.93	15.27	15.27	18.05	18.05	18.05	18.05	18.05	18.05	20.63	20.63	20.63	20.63	20.63	22.31	22.31	22.31	22.31	22.31	19.08	19.08	20.77	20.77	17.69	17.69	17.69	17.69	17.69	17.69	17.69	22.38	22.38	22.38	23.08	23.08	23.08	21.68	21.68	20.98	20.98	20.98
C254-15	88.97	87.59	92.41	100	100	100	100	97.93	97.93	15.27	15.27	18.05	18.05	18.05	18.05	18.05	18.05	20.63	20.63	20.63	20.63	20.63	22.31	22.31	22.31	22.31	22.31	19.08	19.08	20.77	20.77	17.69	17.69	17.69	17.69	17.69	17.69	17.69	22.38	22.38	22.38	23.08	23.08	23.08	21.68	21.68	20.98	20.98	20.98
C255-15	88.97	87.59	92.41	100	100	100	100	97.93	97.93	15.27	15.27	18.05	18.05	18.05	18.05	18.05	18.05	20.63	20.63	20.63	20.63	20.63	22.31	22.31	22.31	22.31	22.31	19.08	19.08	20.77	20.77	17.69	17.69	17.69	17.69	17.69	17.69	17.69	22.38	22.38	22.38	23.08	23.08	23.08	21.68	21.68	20.98	20.98	20.98
C749-09	90.34	88.97	93.1	97.93	97.93	97.93	97.93	100	100	16.03	16.03	18.8	18.8	18.8	18.05	18.05	18.05	20.63	20.63	20.63	20.63	20.63	22.31	22.31	22.31	22.31	22.31	19.08	19.08	20.77	20.77	17.69	17.69	17.69	17.69	17.69	17.69	17.69	22.38	22.38	22.38	22.38	22.38	22.38	20.98	20.98	20.98	20.98	20.98
C753-09	90.34	88.97	93.1	97.93	97.93	97.93	97.93	100	100	16.03	16.03	18.8	18.8	18.8	18.05	18.05	18.05	20.63	20.63	20.63	20.63	20.63	22.31	22.31	22.31	22.31	22.31	19.08	19.08	20.77	20.77	17.69	17.69	17.69	17.69	17.69	17.69	17.69	22.38	22.38	22.38	22.38	22.38	22.38	20.98	20.98	20.98	20.98	20.98
C724-09	16.79	16.79	16.03	15.27	15.27	15.27	15.27	16.03	16.03	100	100	80	80	80	79.26	79.26	79.26	25	24.19	24.19	24.19	23.39	24.19	25	25	25	25	24.8	25.6	24.19	24.19	20.97	20.97	20.97	20.97	20.97	20.97	20.97	21.37	21.37	21.37	19.85	19.85	19.85	19.85	19.85	22.14	21.37	21.37
C664-15	16.79	16.79	16.03	15.27	15.27	15.27	15.27	16.03	16.03	100	100	80	80	80	79.26	79.26	79.26	25	24.19	24.19	24.19	23.39	24.19	25	25	25	25	24.8	25.6	24.19	24.19	20.97	20.97	20.97	20.97	20.97	20.97	20.97	21.37	21.37	21.37	19.85	19.85	19.85	19.85	19.85	22.14	21.37	21.37
C784-09	19.55	19.55	18.8	18.05	18.05	18.05	18.05	18.8	18.8	80	80	100	98.54	98.54	97.81	97.81	97.81	26.19	25.4	25.4	25.4	24.6	24.6	25.4	25.4	25.4	25.4	24.41	25.2	26.98	26.98	23.02	22.22	22.22	22.22	22.22	22.22	22.22	22.56	22.56	22.56	20.3	20.3	20.3	20.3	20.3	22.56	21.8	21.8
C656-15	19.55	19.55	18.8	18.05	18.05	18.05	18.05	18.8	18.8	80	80	98.54	100	100	99.27	99.27	99.27	25.4	24.6	24.6	24.6	23.81	23.81	24.6	24.6	24.6	24.6	23.62	24.41	26.19	26.19	22.22	21.43	21.43	21.43	21.43	21.43	21.43	22.56	22.56	22.56	20.3	20.3	20.3	20.3	20.3	22.56	21.8	21.8
C704-09	19.55	19.55	18.8	18.05	18.05	18.05	18.05	18.8	18.8	80	80	98.54	100	100	99.27	99.27	99.27	25.4	24.6	24.6	24.6	23.81	23.81	24.6	24.6	24.6	24.6	23.62	24.41	26.19	26.19	22.22	21.43	21.43	21.43	21.43	21.43	21.43	22.56	22.56	22.56	20.3	20.3	20.3	20.3	20.3	22.56	21.8	21.8
C681-09	20.3	20.3	18.05	18.05	18.05	18.05	18.05	18.05	18.05	79.26	79.26	97.81	99.27	99.27	100	100	100	25.4	24.6	24.6	24.6	23.81	23.81	24.6	24.6	24.6	24.6	23.62	24.41	26.19	26.19	22.22	21.43	21.43	21.43	21.43	21.43	21.43	22.56	22.56	22.56	20.3	20.3	20.3	20.3	20.3	22.56	21.8	21.8
C772-09	20.3	20.3	18.05	18.05	18.05	18.05	18.05	18.05	18.05	79.26	79.26	97.81	99.27	99.27	100	100	100	25.4	24.6	24.6	24.6	23.81	23.81	24.6	24.6	24.6	24.6	23.62	24.41	26.19	26.19	22.22	21.43	21.43	21.43	21.43	21.43	21.43	22.56	22.56	22.56	20.3	20.3	20.3	20.3	20.3	22.56	21.8	21.8
C732-09	20.3	20.3	18.05	18.05	18.05	18.05	18.05	18.05	18.05	79.26	79.26	97.81	99.27	99.27	100	100	100	25.4	24.6	24.6	24.6	23.81	23.81	24.6	24.6	24.6	24.6	23.62	24.41	26.19	26.19	22.22	21.43	21.43	21.43	21.43	21.43	21.43	22.56	22.56	22.56	20.3	20.3	20.3	20.3	20.3	22.56	21.8	21.8
C707-09	19.84	19.84	19.84	20.63	20.63	20.63	20.63	20.63	20.63	25	25	26.19	25.4	25.4	25.4	25.4	25.4	100	92.09	92.09	92.09	91.37	65.22	65.94	65.94	65.94	66.67	66.19	66.19	68.12	68.12	67.39	68.12	67.39	67.39	67.39	67.39	67.39	19.2	19.2	20	24	24	24	23.2	23.2	23.2	22.4	22.4
C237-15	19.84	19.84	19.84	20.63	20.63	20.63	20.63	20.63	20.63	24.19	24.19	25.4	24.6	24.6	24.6	24.6	24.6	92.09	100	100	100	99.28	65.94	65.22	65.22	65.94	66.67	65.47	65.47	65.22	65.22	64.49	65.22	64.49	64.49	64.49	64.49	64.49	19.2	19.2	20	24	24	24	23.2	23.2	22.4	21.6	21.6
C649-15	19.84	19.84	19.84	20.63	20.63	20.63	20.63	20.63	20.63	24.19	24.19	25.4	24.6	24.6	24.6	24.6	24.6	92.09	100	100	100	99.28	65.94	65.22	65.22	65.94	66.67	65.47	65.47	65.22	65.22	64.49	65.22	64.49	64.49	64.49	64.49	64.49	19.2	19.2	20	24	24	24	23.2	23.2	22.4	21.6	21.6
C710-15	19.84	19.84	19.84	20.63	20.63	20.63	20.63	20.63	20.63	24.19	24.19	25.4	24.6	24.6	24.6	24.6	24.6	92.09	100	100	100	99.28	65.94	65.22	65.22	65.94	66.67	65.47	65.47	65.22	65.22	64.49	65.22	64.49	64.49	64.49	64.49	64.49	19.2	19.2	20	24	24	24	23.2	23.2	22.4	21.6	21.6
C291-15	19.84	19.84	19.84	20.63	20.63	20.63	20.63	20.63	20.63	23.39	23.39	24.6	23.81	23.81	23.81	23.81	23.81	91.37	99.28	99.28	99.28	100	65.22	64.49	64.49	65.22	65.94	64.75	64.75	64.49	64.49	63.77	64.49	63.77	63.77	63.77	63.77	63.77	19.2	19.2	20	24	24	24	23.2	23.2	22.4	21.6	21.6
C731-09	23.08	23.85	23.85	22.31	22.31	22.31	22.31	22.31	22.31	24.19	24.19	24.6	23.81	23.81	23.81	23.81	23.81	65.22	65.94	65.94	65.94	65.22	100	94.41	94.41	95.1	94.41	69.23	69.23	66.9	66.9	66.9	67.61	66.9	66.9	66.9	66.9	66.9	21.71	21.71	21.71	20.93	20.93	20.93	20.16	20.16	20.16	18.6	18.6
C684-09	23.08	23.85	23.85	22.31	22.31	22.31	22.31	22.31	22.31	25	25	25.4	24.6	24.6	24.6	24.6	24.6	65.94	65.22	65.22	65.22	64.49	94.41	100	100	99.3	98.6	67.13	67.13	65.49	65.49	64.08	64.79	64.08	64.08	64.08	64.08	64.08	20.16	20.16	20.16	20.93	20.93	20.93	20.16	20.16	20.93	19.38	19.38
C686-09	23.08	23.85	23.85	22.31	22.31	22.31	22.31	22.31	22.31	25	25	25.4	24.6	24.6	24.6	24.6	24.6	65.94	65.22	65.22	65.22	64.49	94.41	100	100	99.3	98.6	67.13	67.13	65.49	65.49	64.08	64.79	64.08	64.08	64.08	64.08	64.08	20.16	20.16	20.16	20.93	20.93	20.93	20.16	20.16	20.93	19.38	19.38
C245-15	23.08	23.85	23.85	22.31	22.31	22.31	22.31	22.31	22.31	25	25	25.4	24.6	24.6	24.6	24.6	24.6	65.94	65.94	65.94	65.94	65.22	95.1	99.3	99.3	100	99.3	67.13	67.13	65.49	65.49	64.08	64.79	64.08	64.08	64.08	64.08	64.08	20.93	20.93	20.93	21.71	21.71	21.71	20.93	20.93	20.93	19.38	19.38
C259-15	23.08	23.85	23.85	22.31	22.31	22.31	22.31	22.31	22.31	25	25	25.4	24.6	24.6	24.6	24.6	24.6	66.67	66.67	66.67	66.67	65.94	94.41	98.6	98.6	99.3	100	67.83	67.83	66.2	66.2	64.79	65.49	64.79	64.79	64.79	64.79	64.79	20.93	20.93	20.93	21.71	21.71	21.71	20.93	20.93	20.93	19.38	19.38
C691-09	19.85	19.85	19.85	19.08	19.08	19.08	19.08	19.08	19.08	24.8	24.8	24.41	23.62	23.62	23.62	23.62	23.62	66.19	65.47	65.47	65.47	64.75	69.23	67.13	67.13	67.13	67.83	100	99.31	80.42	80.42	77.62	78.32	79.02	79.02	79.02	79.02	79.02	21.54	21.54	21.54	21.54	21.54	21.54	21.54	21.54	21.54	22.31	22.31
C702-09	19.85	19.85	19.85	19.08	19.08	19.08	19.08	19.08	19.08	25.6	25.6	25.2	24.41	24.41	24.41	24.41	24.41	66.19	65.47	65.47	65.47	64.75	69.23	67.13	67.13	67.13	67.83	99.31	100	80.42	80.42	77.62	78.32	79.02	79.02	79.02	79.02	79.02	21.54	21.54	21.54	21.54	21.54	21.54	21.54	21.54	21.54	22.31	22.31
C774-09	20	20	20.77	20.77	20.77	20.77	20.77	20.77	20.77	24.19	24.19	26.98	26.19	26.19	26.19	26.19	26.19	68.12	65.22	65.22	65.22	64.49	66.9	65.49	65.49	65.49	66.2	80.42	80.42	100	100	86.01	86.71	87.41	87.41	87.41	87.41	87.41	20.16	20.16	20.16	20.93	20.93	20.93	22.48	22.48	24.03	22.48	22.48
C794-09	20	20	20.77	20.77	20.77	20.77	20.77	20.77	20.77	24.19	24.19	26.98	26.19	26.19	26.19	26.19	26.19	68.12	65.22	65.22	65.22	64.49	66.9	65.49	65.49	65.49	66.2	80.42	80.42	100	100	86.01	86.71	87.41	87.41	87.41	87.41	87.41	20.16	20.16	20.16	20.93	20.93	20.93	22.48	22.48	24.03	22.48	22.48
C286-15	16.92	16.92	17.69	17.69	17.69	17.69	17.69	17.69	17.69	20.97	20.97	23.02	22.22	22.22	22.22	22.22	22.22	67.39	64.49	64.49	64.49	63.77	66.9	64.08	64.08	64.08	64.79	77.62	77.62	86.01	86.01	100	97.2	97.9	97.9	97.9	97.9	97.9	20.93	20.93	20.93	20.16	20.16	20.16	21.71	21.71	23.26	22.48	22.48
C228-15	16.92	16.92	17.69	17.69	17.69	17.69	17.69	17.69	17.69	20.97	20.97	22.22	21.43	21.43	21.43	21.43	21.43	68.12	65.22	65.22	65.22	64.49	67.61	64.79	64.79	64.79	65.49	78.32	78.32	86.71	86.71	97.2	100	99.3	99.3	99.3	99.3	99.3	20.93	20.93	20.93	20.16	20.16	20.16	21.71	21.71	23.26	22.48	22.48
C678-09	16.92	16.92	17.69	17.69	17.69	17.69	17.69	17.69	17.69	20.97	20.97	22.22	21.43	21.43	21.43	21.43	21.43	67.39	64.49	64.49	64.49	63.77	66.9	64.08	64.08	64.08	64.79	79.02	79.02	87.41	87.41	97.9	99.3	100	100	100	100	100	20.93	20.93	20.93	20.16	20.16	20.16	21.71	21.71	23.26	22.48	22.48
C696-09	16.92	16.92	17.69	17.69	17.69	17.69	17.69	17.69	17.69	20.97	20.97	22.22	21.43	21.43	21.43	21.43	21.43	67.39	64.49	64.49	64.49	63.77	66.9	64.08	64.08	64.08	64.79	79.02	79.02	87.41	87.41	97.9	99.3	100	100	100	100	100	20.93	20.93	20.93	20.16	20.16	20.16	21.71	21.71	23.26	22.48	22.48
C702-15	16.92	16.92	17.69	17.69	17.69	17.69	17.69	17.69	17.69	20.97	20.97	22.22	21.43	21.43	21.43	21.43	21.43	67.39	64.49	64.49	64.49	63.77	66.9	64.08	64.08	64.08	64.79	79.02	79.02	87.41	87.41	97.9	99.3	100	100	100	100	100	20.93	20.93	20.93	20.16	20.16	20.16	21.71	21.71	23.26	22.48	22.48
C709-09	16.92	16.92	17.69	17.69	17.69	17.69	17.69	17.69	17.69	20.97	20.97	22.22	21.43	21.43	21.43	21.43	21.43	67.39	64.49	64.49	64.49	63.77	66.9	64.08	64.08	64.08	64.79	79.02	79.02	87.41	87.41	97.9	99.3	100	100	100	100	100	20.93	20.93	20.93	20.16	20.16	20.16	21.71	21.71	23.26	22.48	22.48
C738-09	16.92	16.92	17.69	17.69	17.69	17.69	17.69	17.69	17.69	20.97	20.97	22.22	21.43	21.43	21.43	21.43	21.43	67.39	64.49	64.49	64.49	63.77	66.9	64.08	64.08	64.08	64.79	79.02	79.02	87.41	87.41	97.9	99.3	100	100	100	100	100	20.93	20.93	20.93	20.16	20.16	20.16	21.71	21.71	23.26	22.48	22.48
C250-15	21.68	21.68	20.98	22.38	22.38	22.38	22.38	22.38	22.38	21.37	21.37	22.56	22.56	22.56	22.56	22.56	22.56	19.2	19.2	19.2	19.2	19.2	21.71	20.16	20.16	20.93	20.93	21.54	21.54	20.16	20.16	20.93	20.93	20.93	20.93	20.93	20.93	20.93	100	100	99.34	82.67	82.67	82.67	86	86	84	82	82
C799-09	21.68	21.68	20.98	22.38	22.38	22.38	22.38	22.38	22.38	21.37	21.37	22.56	22.56	22.56	22.56	22.56	22.56	19.2	19.2	19.2	19.2	19.2	21.71	20.16	20.16	20.93	20.93	21.54	21.54	20.16	20.16	20.93	20.93	20.93	20.93	20.93	20.93	20.93	100	100	99.34	82.67	82.67	82.67	86	86	84	82	82
C683-09	21.68	21.68	20.98	22.38	22.38	22.38	22.38	22.38	22.38	21.37	21.37	22.56	22.56	22.56	22.56	22.56	22.56	20	20	20	20	20	21.71	20.16	20.16	20.93	20.93	21.54	21.54	20.16	20.16	20.93	20.93	20.93	20.93	20.93	20.93	20.93	99.34	99.34	100	82	82	82	85.33	85.33	83.33	82	82
C267-15	21.68	22.38	21.68	23.08	23.08	23.08	23.08	22.38	22.38	19.85	19.85	20.3	20.3	20.3	20.3	20.3	20.3	24	24	24	24	24	20.93	20.93	20.93	21.71	21.71	21.54	21.54	20.93	20.93	20.16	20.16	20.16	20.16	20.16	20.16	20.16	82.67	82.67	82	100	100	100	96.67	96.67	83.33	86.67	86.67
C268-15	21.68	22.38	21.68	23.08	23.08	23.08	23.08	22.38	22.38	19.85	19.85	20.3	20.3	20.3	20.3	20.3	20.3	24	24	24	24	24	20.93	20.93	20.93	21.71	21.71	21.54	21.54	20.93	20.93	20.16	20.16	20.16	20.16	20.16	20.16	20.16	82.67	82.67	82	100	100	100	96.67	96.67	83.33	86.67	86.67
C269-15	21.68	22.38	21.68	23.08	23.08	23.08	23.08	22.38	22.38	19.85	19.85	20.3	20.3	20.3	20.3	20.3	20.3	24	24	24	24	24	20.93	20.93	20.93	21.71	21.71	21.54	21.54	20.93	20.93	20.16	20.16	20.16	20.16	20.16	20.16	20.16	82.67	82.67	82	100	100	100	96.67	96.67	83.33	86.67	86.67
C271-15	20.28	20.98	20.28	21.68	21.68	21.68	21.68	20.98	20.98	19.85	19.85	20.3	20.3	20.3	20.3	20.3	20.3	23.2	23.2	23.2	23.2	23.2	20.16	20.16	20.16	20.93	20.93	21.54	21.54	22.48	22.48	21.71	21.71	21.71	21.71	21.71	21.71	21.71	86	86	85.33	96.67	96.67	96.67	100	100	85.33	88	88
C750-09	20.28	20.98	20.28	21.68	21.68	21.68	21.68	20.98	20.98	19.85	19.85	20.3	20.3	20.3	20.3	20.3	20.3	23.2	23.2	23.2	23.2	23.2	20.16	20.16	20.16	20.93	20.93	21.54	21.54	22.48	22.48	21.71	21.71	21.71	21.71	21.71	21.71	21.71	86	86	85.33	96.67	96.67	96.67	100	100	85.33	88	88
C700-09_5A	20.28	20.28	19.58	20.98	20.98	20.98	20.98	20.98	20.98	22.14	22.14	22.56	22.56	22.56	22.56	22.56	22.56	23.2	22.4	22.4	22.4	22.4	20.16	20.93	20.93	20.93	20.93	21.54	21.54	24.03	24.03	23.26	23.26	23.26	23.26	23.26	23.26	23.26	84	84	83.33	83.33	83.33	83.33	85.33	85.33	100	88.67	88.67
C283-15	20.28	20.28	19.58	20.98	20.98	20.98	20.98	20.98	20.98	21.37	21.37	21.8	21.8	21.8	21.8	21.8	21.8	22.4	21.6	21.6	21.6	21.6	18.6	19.38	19.38	19.38	19.38	22.31	22.31	22.48	22.48	22.48	22.48	22.48	22.48	22.48	22.48	22.48	82	82	82	86.67	86.67	86.67	88	88	88.67	100	100
C284-15	20.28	20.28	19.58	20.98	20.98	20.98	20.98	20.98	20.98	21.37	21.37	21.8	21.8	21.8	21.8	21.8	21.8	22.4	21.6	21.6	21.6	21.6	18.6	19.38	19.38	19.38	19.38	22.31	22.31	22.48	22.48	22.48	22.48	22.48	22.48	22.48	22.48	22.48	82	82	82	86.67	86.67	86.67	88	88	88.67	100	100
C239-15	20.98	20.98	20.28	21.68	21.68	21.68	21.68	21.68	21.68	21.37	21.37	21.8	21.8	21.8	21.8	21.8	21.8	22.4	21.6	21.6	21.6	21.6	18.6	19.38	19.38	19.38	19.38	22.31	22.31	22.48	22.48	22.48	22.48	22.48	22.48	22.48	22.48	22.48	80	80	80	85.33	85.33	85.33	86.67	86.67	87.33	97.33	97.33
C260-15	20.98	20.98	20.28	21.68	21.68	21.68	21.68	21.68	21.68	21.37	21.37	21.8	21.8	21.8	21.8	21.8	21.8	22.4	21.6	21.6	21.6	21.6	18.6	19.38	19.38	19.38	19.38	22.31	22.31	22.48	22.48	22.48	22.48	22.48	22.48	22.48	22.48	22.48	80	80	80	85.33	85.33	85.33	86.67	86.67	87.33	97.33	97.33
C234-15	20.98	20.98	20.28	21.68	21.68	21.68	21.68	21.68	21.68	21.37	21.37	21.8	21.8	21.8	21.8	21.8	21.8	22.4	21.6	21.6	21.6	21.6	18.6	19.38	19.38	19.38	19.38	22.31	22.31	22.48	22.48	22.48	22.48	22.48	22.48	22.48	22.48	22.48	80.67	80.67	80.67	86	86	86	87.33	87.33	88	98	98
C225-15	20.16	20.16	20.16	20.16	20.16	20.16	20.16	20.16	20.16	15.15	15.15	15.15	15.91	15.91	16.67	16.67	16.67	18.8	18.05	18.05	18.05	17.29	18.8	18.05	18.05	18.05	18.05	16.42	16.42	20.3	20.3	17.29	17.29	17.29	17.29	17.29	17.29	17.29	15.38	15.38	16.15	14.62	14.62	14.62	14.62	14.62	16.92	14.62	14.62
C34-10	20.16	20.16	20.16	20.16	20.16	20.16	20.16	20.16	20.16	15.15	15.15	15.15	15.91	15.91	16.67	16.67	16.67	18.8	18.05	18.05	18.05	17.29	18.8	18.05	18.05	18.05	18.05	16.42	16.42	20.3	20.3	17.29	17.29	17.29	17.29	17.29	17.29	17.29	15.38	15.38	16.15	14.62	14.62	14.62	14.62	14.62	16.92	14.62	14.62
C679-09	20.16	20.16	20.16	20.16	20.16	20.16	20.16	20.16	20.16	15.15	15.15	15.15	15.91	15.91	16.67	16.67	16.67	18.8	18.05	18.05	18.05	17.29	18.8	18.05	18.05	18.05	18.05	16.42	16.42	20.3	20.3	17.29	17.29	17.29	17.29	17.29	17.29	17.29	15.38	15.38	16.15	14.62	14.62	14.62	14.62	14.62	16.92	14.62	14.62
C765-09	20.16	20.16	20.16	20.16	20.16	20.16	20.16	20.16	20.16	15.15	15.15	15.15	15.91	15.91	16.67	16.67	16.67	18.8	18.05	18.05	18.05	17.29	18.8	18.05	18.05	18.05	18.05	16.42	16.42	20.3	20.3	17.29	17.29	17.29	17.29	17.29	17.29	17.29	15.38	15.38	16.15	14.62	14.62	14.62	14.62	14.62	16.92	14.62	14.62
C669-15	20.93	20.93	21.71	20.93	20.93	20.93	20.93	20.93	20.93	15.15	15.15	15.15	15.91	15.91	16.67	16.67	16.67	20.3	18.8	18.8	18.8	18.05	20.3	19.55	19.55	19.55	19.55	17.16	17.16	21.05	21.05	18.05	18.05	18.05	18.05	18.05	18.05	18.05	15.38	15.38	16.15	15.38	15.38	15.38	14.62	14.62	16.92	14.62	14.62
C688-15	20.93	20.93	21.71	20.93	20.93	20.93	20.93	20.93	20.93	15.15	15.15	15.15	15.91	15.91	16.67	16.67	16.67	20.3	18.8	18.8	18.8	18.05	20.3	19.55	19.55	19.55	19.55	17.16	17.16	21.05	21.05	18.05	18.05	18.05	18.05	18.05	18.05	18.05	15.38	15.38	16.15	15.38	15.38	15.38	14.62	14.62	16.92	14.62	14.62
C689-15	20.93	20.93	21.71	20.93	20.93	20.93	20.93	20.93	20.93	15.15	15.15	15.15	15.91	15.91	16.67	16.67	16.67	20.3	18.8	18.8	18.8	18.05	20.3	19.55	19.55	19.55	19.55	17.16	17.16	21.05	21.05	18.05	18.05	18.05	18.05	18.05	18.05	18.05	15.38	15.38	16.15	15.38	15.38	15.38	14.62	14.62	16.92	14.62	14.62
C748-15	20.93	20.93	21.71	20.93	20.93	20.93	20.93	20.93	20.93	15.15	15.15	15.15	15.91	15.91	16.67	16.67	16.67	20.3	18.8	18.8	18.8	18.05	20.3	19.55	19.55	19.55	19.55	17.16	17.16	21.05	21.05	18.05	18.05	18.05	18.05	18.05	18.05	18.05	15.38	15.38	16.15	15.38	15.38	15.38	14.62	14.62	16.92	14.62	14.62
C681-15	16.28	16.28	16.28	16.28	16.28	16.28	16.28	16.28	16.28	16.67	16.67	14.39	15.15	15.15	15.91	15.91	15.91	17.29	16.54	16.54	16.54	15.79	17.29	16.54	16.54	16.54	16.54	17.16	16.42	18.8	18.8	15.79	15.79	15.79	15.79	15.79	15.79	15.79	16.15	16.15	16.92	15.38	15.38	15.38	15.38	15.38	16.92	14.62	14.62
C778-09	16.28	16.28	16.28	16.28	16.28	16.28	16.28	16.28	16.28	16.67	16.67	14.39	15.15	15.15	15.91	15.91	15.91	17.29	16.54	16.54	16.54	15.79	17.29	16.54	16.54	16.54	16.54	17.16	16.42	18.8	18.8	15.79	15.79	15.79	15.79	15.79	15.79	15.79	16.15	16.15	16.92	15.38	15.38	15.38	15.38	15.38	16.92	14.62	14.62
C637-15	17.14	17.14	16.19	16.19	16.19	16.19	16.19	16.19	16.19	13.76	13.76	11.01	11.93	11.93	12.84	12.84	12.84	14.55	13.64	13.64	13.64	13.64	15.45	15.45	15.45	15.45	15.45	15.45	14.55	16.51	16.51	14.68	14.68	14.68	14.68	14.68	14.68	14.68	18.87	18.87	19.81	16.98	16.98	16.98	17.92	17.92	18.87	16.98	16.98
C718-09	15.91	15.91	15.91	15.91	15.91	15.91	15.91	15.91	15.91	14.39	14.39	12.69	13.43	13.43	14.18	14.18	14.18	16.91	16.18	16.18	16.18	15.44	17.65	17.65	17.65	17.65	17.65	18.25	17.52	19.12	19.12	16.91	16.91	16.91	16.91	16.91	16.91	16.91	17.29	17.29	18.05	15.04	15.04	15.04	15.79	15.79	18.05	15.04	15.04
C266-15	15.91	15.91	15.91	15.91	15.91	15.91	15.91	15.91	15.91	14.39	14.39	12.69	13.43	13.43	14.18	14.18	14.18	16.91	16.18	16.18	16.18	15.44	17.65	17.65	17.65	17.65	17.65	18.25	17.52	19.12	19.12	16.91	16.91	16.91	16.91	16.91	16.91	16.91	18.05	18.05	18.8	15.79	15.79	15.79	16.54	16.54	18.8	15.79	15.79
C644-15	15.91	15.91	15.91	15.91	15.91	15.91	15.91	15.91	15.91	14.39	14.39	12.69	13.43	13.43	14.18	14.18	14.18	16.91	16.18	16.18	16.18	15.44	17.65	17.65	17.65	17.65	17.65	18.25	17.52	19.12	19.12	16.91	16.91	16.91	16.91	16.91	16.91	16.91	18.05	18.05	18.8	15.79	15.79	15.79	16.54	16.54	18.8	15.79	15.79
C708-15	15.91	15.91	15.91	15.91	15.91	15.91	15.91	15.91	15.91	14.39	14.39	12.69	13.43	13.43	14.18	14.18	14.18	16.91	16.18	16.18	16.18	15.44	17.65	17.65	17.65	17.65	17.65	18.25	17.52	19.12	19.12	16.91	16.91	16.91	16.91	16.91	16.91	16.91	18.05	18.05	18.8	15.79	15.79	15.79	16.54	16.54	18.8	15.79	15.79
C710-09	15.91	15.91	15.91	15.91	15.91	15.91	15.91	15.91	15.91	14.39	14.39	12.69	13.43	13.43	14.18	14.18	14.18	16.91	16.18	16.18	16.18	15.44	17.65	17.65	17.65	17.65	17.65	18.25	17.52	19.12	19.12	16.91	16.91	16.91	16.91	16.91	16.91	16.91	18.05	18.05	18.8	15.79	15.79	15.79	16.54	16.54	18.8	15.79	15.79
C716-15	15.91	15.91	15.91	15.91	15.91	15.91	15.91	15.91	15.91	14.39	14.39	12.69	13.43	13.43	14.18	14.18	14.18	16.91	16.18	16.18	16.18	15.44	17.65	17.65	17.65	17.65	17.65	18.25	17.52	19.12	19.12	16.91	16.91	16.91	16.91	16.91	16.91	16.91	18.05	18.05	18.8	15.79	15.79	15.79	16.54	16.54	18.8	15.79	15.79
C790-15	15.91	15.91	15.91	15.91	15.91	15.91	15.91	15.91	15.91	14.39	14.39	12.69	13.43	13.43	14.18	14.18	14.18	16.91	16.18	16.18	16.18	15.44	17.65	17.65	17.65	17.65	17.65	18.25	17.52	19.12	19.12	16.91	16.91	16.91	16.91	16.91	16.91	16.91	18.05	18.05	18.8	15.79	15.79	15.79	16.54	16.54	18.8	15.79	15.79
[truncated: 21 more columns]

## Sheet: CS22
Percent Identity Matrix
CS22	C671-15	C719-09	C287-15
C671-15	100	99.32	97.26
C719-09	99.32	100	96.58
C287-15	97.26	96.58	100
									CLUSTAL multiple sequence alignment of CS15 without signal peptide. By MUSCLE (3.8)

## Sheet: Dr_family 
Percent Identity Matrix			CLUSTAL multiple sequence alignment of Dr-family without signal peptide. By MUSCLE (3.8)
DR-Familiy	Agg3A_55989	AafA_042	AggA_17-2	JM221	AfaE-I_CAW30801.1	DraE_AAK16480	AfaE-V_CAA62863.1	CS22_C671-15	Agg5A_C338-14	Agg4A_C1010-00	M-agglutinin_TNT71301.1	AfaE-8_AF072900.3	bmaE_M15677.1
Agg3A_55989	100	14.4	19.12	19.7	13.43	14.18	11.19	10.69	20.57	13.39	11.81	11.72	11.81
AafA_042	14.4	100	21.88	21.09	13.28	11.9	15.08	14.96	22.48	16.15	20.77	20.77	20.77
AggA_17-2	19.12	21.88	100	64.03	17.65	16.3	15.56	13.53	18.98	18.46	14.62	12.98	12.31
JM221	19.7	21.09	64.03	100	19.4	18.05	18.05	15.38	20.3	15.38	13.85	14.5	14.62
AfaE-I_CAW30801.1	13.43	13.28	17.65	19.4	100	32.35	28.68	13.64	17.52	17.97	17.97	17.05	17.19
DraE_AAK16480	14.18	11.9	16.3	18.05	32.35	100	48.2	12.12	13.97	16.28	15.5	15.38	15.5
AfaE-V_CAA62863.1	11.19	15.08	15.56	18.05	28.68	48.2	100	18.18	13.24	16.28	17.83	16.92	17.05
CS15_C671-15	10.69	14.96	13.53	15.38	13.64	12.12	18.18	100	12.03	19.71	19.71	18.84	18.25
Agg5A_C338-14	20.57	22.48	18.98	20.3	17.52	13.97	13.24	12.03	100	18.6	20.16	19.23	20.16
Agg4A_C1010-00	13.39	16.15	18.46	15.38	17.97	16.28	16.28	19.71	18.6	100	62.33	63.7	63.01
M-agglutinin_TNT71301.1	11.81	20.77	14.62	13.85	17.97	15.5	17.83	19.71	20.16	62.33	100	91.78	90.41
AfaE-8_AF072900.3	11.72	20.77	12.98	14.5	17.05	15.38	16.92	18.84	19.23	63.7	91.78	100	97.26
bmaE_M15677.1	11.81	20.77	12.31	14.62	17.19	15.5	17.05	18.25	20.16	63.01	90.41	97.26	100
Agg3A_55989 ------AGSSYYRVTREILASATAKLKFVNKCSLNLSISGINDEY--QAQPGRGALRVTF
AafA_042 -------------------KTATSTITVVNFCDITIT----PATNRDVNVDRSANIDLSF
AggA_17-2 -----------ALERPPIKATETIRLTVTNDCPVTIA-TNSPPNV--GVSSTTPII-FNA
JM221 ---------------ASQQTTETIRLTVTNDCPVTIT-TTPPQTV--GVSSTKQIG-FSA
AfaE-I_CAW30801.1 -------------NFTSSGTNGKVDLTITEECRVTVE-SKSESFLRSGLVANRHITNLGI
DraE_AAK16480 -------------GFTPSGTTGTTKLTVTEECQVRVGDLTVAKTRG-QLTDAAPIGPVTV
AfaE-V_CAA62863.1 -------------AFTGSGSTGTTKLTVTEQCQVLVTGSDVTKTRG-ELTDGARVGVLSV
CS15_C671-15 ------------ATAVGDVATVQAPVVFSAQNTINATWTQDPSVSGSSVKAMQKLGTLNI
Agg5A_C338-14 ATANPTPGSLTNTAKGKTIVSSTGTITILNSCSLSIS-SPEPVTYTIPTDKVDKYINFRL
Agg4A_C1010-00 -------------------ATITAQHTVESDVEFTMNWVDSGPTKT-TAKNNELWGYLDL
M-agglutinin_TNT71301.1 -------------------VTVTATHTVESDAEFTIDWVDAGPTTT-NAKDGEVWGHLDM
AfaE-8_AF072900.3 ------------------AVTVTATHTVESDAEFTIDWVDAGPTTT-DAKDGEVWGHLDM
bmaE_M15677.1 -------------------VTVTATHTVESDAEFTIDWVDAGPTTT-DAKDGEVWGHLDM
. . . .
Agg3A_55989 TPTFDNNCKNINAKYHIGGMGKKNQLIN--------ERGDKYTLSEYFVGGNLD------
AafA_042 TIRQPQRCADAGMRIKAWGEANHGQLLIKP------QGGNKSAGF-TLASPRFSYIPNN-
AggA_17-2 TVTTTEQCAKSGARVWLWGTGAANKWVLEHTT----NTKQKYTLNPSIDGNSYFQT----
JM221 KVTTSDQCIKAGAKVWLWGTGTANKWVLQHTK----VAQQKYTLNPSIDGGAYFVA----
AfaE-I_CAW30801.1 QSTGCGTGQRVALKLGAGSYDDTNGAHMTHE-----NGTDK--LLVSMGSATGD------
DraE_AAK16480 QALGC-DARQVALKADTDNFEQGKFFLISDN-----NRDKLYVNIRPTDNSAWT------
AfaE-V_CAA62863.1 TAKGC-NTEHAALRAQPDNYHQGKIVLIRDD-----YQARINVRLQATDGRAWN------
CS15_C671-15 QLT----GSHAGVYVSGDDTGVSGGLVTIPF--------KNAAGQIPFRGRTNADIGQAS
Agg5A_C338-14 DIPEP-RCKELGGTVYFWGADTRDGKLVMV------NGRDRYTLMTTYGGVTQQ------
Agg4A_C1010-00 TQT---SGTPTYGKLSNPNGGNSPGPMKVVFDFIGPNGSKANAYLAAYGAPIDHKTGDSF
M-agglutinin_TNT71301.1 TQT---RGTPTLGRLSNPQGETSPGPLKAPFRFTGPNGHTARAYLDSYGTAIHNYAGDNL
AfaE-8_AF072900.3 TQT---RGTPTFGKLRNPQGETSPGPLKAPFSFTGPDGHTARAYLSSYGAPIHNYAGDNL
bmaE_M15677.1 TQT---RGTPTFGKLRNPQGETSPGPLKAPFSFTGPDGHTARAYLDSYGAPIHNYAGDNL
Agg3A_55989 ----RVGTNTGHFSGTVTR-SGNYNVQVVIPDQYIKPGSYSITAHGVMVLP
AafA_042 ----PANIMNGFVLTNPGVYQLGMQGSITPAIP-LRPGLYEVVLNAELVTN
AggA_17-2 ----PGTNAAIYKNVTTRDRVLKASVKVDPKIQVLIPGEYRMILHAGINF-
JM221 ----QGSNAKIYKKLTSGNKFLNASVSVNPTTQVLIPGEYTMIVHAAVDF-
AfaE-I_CAW30801.1 ----GTQDGGVYYINRDGNWNGQMVFIVRNDQQHLPTGKYTLNLEGGFWTK
DraE_AAK16480 ------TDNGVFYKNDVGSWGGIIGIYVDGQQTNTPPGNYTLTLTGGYWAK
AfaE-V_CAA62863.1 ------TNGDTVYRADAGNWGGSLFVVVDGDNVDKPTGSYTLNLDWGYWVS
CS15_C671-15 NTLIAGHSGPGWNLPDAGN-NISLDIKAFQKNDNIPAGTYTATFYIQQYQN
Agg5A_C338-14 ----QRGSGYGYYRVSKGTPAQTISGVVSKNVG-YKPGQYTVTLTGFFSLN
Agg4A_C1010-00 VSGVKVGSGNGYKPFVVGA-VSRIAVKLNGDQT-LTPGVYRTTFNLTTWSN
M-agglutinin_TNT71301.1 ANGLKVGSGTGDDPFVVGT-TSRLTAKIFGDQT-LVPGVYRTTFELTTWTD
AfaE-8_AF072900.3 ANGVKVGSGSGNDPFVVGT-TSRLTAKIFGDQT-LVPGVYRTTFELTTWTD
bmaE_M15677.1 ANGVKVGSGSGNTPFVVGT-ASRLTARIFGDQT-LVPGVYRTTFELTTWTD
.* *
