# Supplementary material for: Redefining enteroaggregative Escherichia coli (EAEC): Genomic characterization of epidemiological EAEC strains
Source: PLoS Negl Trop Dis. 2020 Sep 8;14(9):e0008613. doi: 10.1371/journal.pntd.0008613 (PMC7500659; doi:10.1371/journal.pntd.0008613)
Supplement: S4 Table — (XLSX) [file pntd.0008613.s005.xlsx]

## Sheet: Sheet1
Pvalue	Odds Ratio	Case	Negative cases	Positive cases	Total cases	Control	Negative controls	Positive controls	Total controls	Gene/Loci	Description/Function
0.00185495	100	Case	46	11	57	Control	40	0	40	C311-96_S10_L001_R1_001_(paired)_contig_114_2	putative transmembrane protein
0.00185495	100	Case	46	11	57	Control	40	0	40	C736-09_S11_L001_R1_001_(paired)_contig_85_12	putative transmembrane protein
0.00388432	100	Case	0	57	57	Control	6	34	40	2015-C0250_S4_L001_R1_001_(paired)_contig_16_43	2,3-diketo-L-gulonate TRAP transporter small permease protein YiaM
0.00388432	100	Case	0	57	57	Control	6	34	40	C311-96_S10_L001_R1_001_(paired)_contig_32_15	L-xylulose/3-keto-L-gulonate kinase
0.00388432	100	Case	0	57	57	Control	6	34	40	C745-09_S11_L001_R1_001_(paired)_contig_8_65	dctM-like transporters family protein
0.00388432	100	Case	0	57	57	Control	6	34	40	gi_387605479_ref_NC_017626.1__3896	2,3-diketo-L-gulonate TRAP transporter small permease protein YiaM
0.00388432	100	Case	0	57	57	Control	6	34	40	gi_387605479_ref_NC_017626.1__3898	2,3-diketo-L-gulonate-binding periplasmic protein YiaO
0.00388432	100	Case	0	57	57	Control	6	34	40	gi_387605479_ref_NC_017626.1__3900	3-keto-L-gulonate-6-phosphate decarboxylase SgbH
0.00414043	100	Case	0	56	56	Control	6	34	40	gi_387605479_ref_NC_017626.1__3897	TRAP transporter, DctM subunit
0.006295	100	Case	48	9	57	Control	40	0	40	2015-C0273_S7_L001_R1_001_(paired)_contig_20_98	CRISPR-associated protein Cas5/CasD, subtype I-E/ECOLI
0.0205808	100	Case	50	7	57	Control	40	0	40	2015-C0228_S15_L001_R1_001_(paired)_contig_16_110	helix-turn-helix family protein
0.0205808	100	Case	50	7	57	Control	40	0	40	2015-C0273_S7_L001_R1_001_(paired)_contig_82_5	putative transmembrane protein
0.0205808	100	Case	50	7	57	Control	40	0	40	2015-C0273_S7_L001_R1_001_(paired)_contig_82_6	conserved hypothetical protein
0.0205808	100	Case	50	7	57	Control	40	0	40	2015-C0273_S7_L001_R1_001_(paired)_contig_82_7	conserved hypothetical protein
0.0205808	100	Case	50	7	57	Control	40	0	40	2015-C0273_S7_L001_R1_001_(paired)_contig_82_8	conserved hypothetical protein
0.0205808	100	Case	50	7	57	Control	40	0	40	2015-C0286_S15_L001_R1_001_(paired)_contig_105_9	ABC-2 type transporter family protein
0.0205808	100	Case	50	7	57	Control	40	0	40	C739-09_S16_L001_R1_001_(paired)_contig_8_1	hypothetical protein
0.0239261	100	Case	50	7	57	Control	38	0	38	2015-C0228_S15_L001_R1_001_(paired)_contig_16_111	putative cell division control protein
0.0252814	100	Case	0	55	55	Control	4	34	38	2015-C0276_S18_L001_R1_001_(paired)_contig_11_93	conserved hypothetical protein
0.0252814	100	Case	0	55	55	Control	4	34	38	C693-09_S2_L001_R1_001_(paired)_contig_46_16	conserved hypothetical protein
0.0252814	100	Case	0	55	55	Control	4	34	38	gi_387605479_ref_NC_017626.1__2355	conserved hypothetical protein
0.0263764	100	Case	0	57	57	Control	4	36	40	2015-C0250_S4_L001_R1_001_(paired)_contig_4_12	bacterial regulatory, gntR family protein
0.0263764	100	Case	0	57	57	Control	4	36	40	gi_387605479_ref_NC_017626.1__4873	bacterial regulatory, gntR family protein
0.0363338	100	Case	44	6	50	Control	35	0	35	2015-C0269_S12_L001_R1_001_(paired)_contig_139_4	phage Tail Collar domain protein
0.0367226	100	Case	51	6	57	Control	40	0	40	2015-C0273_S7_L001_R1_001_(paired)_contig_18_68	ABC-2 type transporter family protein
0.0367226	100	Case	51	6	57	Control	40	0	40	2015-C0287_S14_L001_R1_001_(paired)_contig_3_5	kilA-N domain protein
0.0367226	100	Case	51	6	57	Control	40	0	40	2015-C0287_S14_L001_R1_001_(paired)_contig_49_10	ABC-2 type transporter family protein
0.0367226	100	Case	51	6	57	Control	40	0	40	2015-C0671_S12_L001_R1_001_(paired)_contig_6_24	conserved hypothetical protein
0.0367226	100	Case	51	6	57	Control	40	0	40	C1010-00_S8_L001_R1_001_(paired)_contig_60_5	conserved hypothetical protein
0.00350183	11.5227	Case	44	13	57	Control	39	1	40	C729-09_S14_L001_R1_001_(paired)_contig_22_1	hemagluttinin repeat family protein
0.0170313	9.88235	Case	1	56	57	Control	6	34	40	2015-C0250_S4_L001_R1_001_(paired)_contig_16_42	TRAP transporter, DctM subunit
0.0095348	9.53333	Case	45	11	56	Control	39	1	40	2015-C0286_S15_L001_R1_001_(paired)_contig_41_26	hypothetical protein
0.0103532	9.32609	Case	46	11	57	Control	39	1	40	C311-96_S10_L001_R1_001_(paired)_contig_20_143	glycosyl transferase 8 family protein
0.0156913	9.16667	Case	24	11	35	Control	20	1	21	C311-96_S10_L001_R1_001_(paired)_contig_20_149	glycosyl transferases group 1 family protein
0.0173655	8.29787	Case	47	10	57	Control	39	1	40	2015-C0228_S15_L001_R1_001_(paired)_contig_33_34	conserved hypothetical protein
0.0225726	8.14815	Case	27	11	38	Control	20	1	21	C311-96_S10_L001_R1_001_(paired)_contig_20_150	O-Antigen ligase family protein
0.0201331	8	Case	45	10	55	Control	36	1	37	2015-C0251_S6_L001_R1_001_(paired)_contig_21_55	putative entS/YbdA MFS transporter
0.0249388	7.71429	Case	42	9	51	Control	36	1	37	2015-C0237_S12_L001_R1_001_(paired)_contig_19_29	bacteriophage CI repressor helix-turn-helix domain protein
0.02677	7.53488	Case	43	9	52	Control	36	1	37	2015-C0286_S15_L001_R1_001_(paired)_contig_41_25	putative entS/YbdA MFS transporter
0.0286136	7.3125	Case	48	9	57	Control	39	1	40	gi_387605479_ref_NC_017626.1__2148	phage gp6-like head-tail connector family protein
0.0208202	5.83333	Case	2	55	57	Control	7	33	40	gi_387605479_ref_NC_017626.1__4514	transporter, basic amino acid/polyamine antiporter family protein
0.0208202	5.83333	Case	2	55	57	Control	7	33	40	gi_387605479_ref_NC_017626.1__4515	transcriptional activator CadC
0.0123408	5.61364	Case	44	13	57	Control	38	2	40	C1010-00_S8_L001_R1_001_(paired)_contig_15_14	conserved hypothetical protein
0.0123408	5.61364	Case	44	13	57	Control	38	2	40	C311-96_S10_L001_R1_001_(paired)_contig_107_4	repB plasmid partitioning family protein
0.0123408	5.61364	Case	44	13	57	Control	38	2	40	C311-96_S10_L001_R1_001_(paired)_contig_107_5	parB/RepB/Spo0J family partition domain protein
0.00092601	5.42143	Case	28	23	51	Control	33	5	38	2015-C0717_S14_L001_R1_001_(paired)_contig_102_7	conserved hypothetical protein
0.019612	5.38462	Case	26	14	40	Control	20	2	22	2009-C0765_S71_L555_R1_001_(paired)_contig_63_1	integrase core domain protein
0.019727	5.06667	Case	45	12	57	Control	38	2	40	C311-96_S10_L001_R1_001_(paired)_contig_107_6	resolvase, N terminal domain protein
0.0284306	5.04	Case	5	14	19	Control	9	5	14	gi_387605479_ref_NC_017626.1__3348	fimbrial family protein
0.000989615	4.91071	Case	28	25	53	Control	33	6	39	2015-C0267_S3_L001_R1_001_(paired)_contig_82_17	conserved hypothetical protein
0.0203575	4.8	Case	7	14	21	Control	12	5	17	2015-C0250_S4_L001_R1_001_(paired)_contig_27_4	gram-negative pili assembly chaperone, N-terminal domain protein
0.0203575	4.8	Case	7	14	21	Control	12	5	17	gi_387605479_ref_NC_017626.1__3349	type VII secretion system (T7SS), usher family protein
0.0203575	4.8	Case	7	14	21	Control	12	5	17	gi_387605479_ref_NC_017626.1__3350	gram-negative pili assembly chaperone, C-terminal domain protein
0.00517523	4.5	Case	38	19	57	Control	36	4	40	2015-C0267_S3_L001_R1_001_(paired)_contig_28_70	conserved hypothetical protein
0.00517523	4.5	Case	38	19	57	Control	36	4	40	NODE_245_length_22971_cov_111.900833_11	conserved hypothetical protein
0.00177349	4.42708	Case	32	25	57	Control	34	6	40	2009-C0683_S5_L001_R1_001_(paired)_contig_86_1	conserved hypothetical protein
0.00177349	4.42708	Case	32	25	57	Control	34	6	40	gi_387605479_ref_NC_017626.1__2526	conserved hypothetical protein
0.00226942	3.86207	Case	29	28	57	Control	32	8	40	2015-C0237_S12_L001_R1_001_(paired)_contig_70_48	enoyl-CoA hydratase/isomerase family protein
0.0136247	3.80263	Case	38	17	55	Control	34	4	38	2015-C0664_S10_L001_R1_001_(paired)_contig_16_1	putative mobA/MobL protein
0.00743513	3.625	Case	19	29	48	Control	19	8	27	C1010-00_S8_L001_R1_001_(paired)_contig_78_3	serine protease SepA autotransporter
0.00256142	3.57692	Case	26	31	57	Control	30	10	40	2015-C0234_S5_L001_R1_001_(paired)_contig_56_29	resolvase, N terminal domain protein
0.00256142	3.57692	Case	26	31	57	Control	30	10	40	C1010-00_S8_L001_R1_001_(paired)_contig_78_2	resolvase, N terminal domain protein
0.0194309	3.5122	Case	41	16	57	Control	36	4	40	2015-C0225_S14_L001_R1_001_(paired)_contig_24_30	putative dNA-binding protein
0.0194309	3.5122	Case	41	16	57	Control	36	4	40	2015-C0237_S12_L001_R1_001_(paired)_contig_19_30	putative dNA-binding protein
0.0194309	3.5122	Case	41	16	57	Control	36	4	40	2015-C0245-OM_S8_L001_R1_001_(paired)_contig_21_12	putative dNA-binding protein
0.0194309	3.5122	Case	41	16	57	Control	36	4	40	2015-C0287_S14_L001_R1_001_(paired)_contig_92_33	putative dNA-binding protein
0.00633427	3.48148	Case	9	47	56	Control	16	24	40	gi_387605479_ref_NC_017626.1__4260	porin OmpL
0.00702573	3.42857	Case	31	24	55	Control	31	7	38	NODE_171_length_3963_cov_170.178406_6	hypothetical protein
0.00489433	3.32567	Case	29	28	57	Control	31	9	40	2015-C0237_S12_L001_R1_001_(paired)_contig_70_47	coenzyme A transferase family protein
0.00489433	3.32567	Case	29	28	57	Control	31	9	40	2015-C0649_S12_L001_R1_001_(paired)_contig_4_197	FAD binding domain protein
0.00489433	3.32567	Case	29	28	57	Control	31	9	40	2015-C0682_S14_L001_R1_001_(paired)_contig_3_46	FAD binding domain protein
0.00489433	3.32567	Case	29	28	57	Control	31	9	40	C691-09_S7_L001_R1_001_(paired)_contig_144_10	pyridine nucleotide-disulfide oxidoreductase family protein
0.00489433	3.32567	Case	29	28	57	Control	31	9	40	C691-09_S7_L001_R1_001_(paired)_contig_144_9	coenzyme A transferase family protein
0.0110983	3.30556	Case	36	21	57	Control	34	6	40	2015-C0283_S13_L001_R1_001_(paired)_contig_161_7	hypothetical protein
0.0181531	3.23077	Case	39	18	57	Control	35	5	40	2015-C0267_S3_L001_R1_001_(paired)_contig_21_99	putative h-NS-like DNA-binding protein
0.0104341	3.2	Case	9	48	57	Control	15	25	40	C311-96_S10_L001_R1_001_(paired)_contig_6_24	aldose 1-epimerase family protein
0.0104341	3.2	Case	9	48	57	Control	15	25	40	C687-09_S10_L001_R1_001_(paired)_contig_21_26	inner membrane symporter YihP
0.0104341	3.2	Case	9	48	57	Control	15	25	40	gi_387605479_ref_NC_017626.1__4263	glycosyl hydrolases 31 family protein
0.0104341	3.2	Case	9	48	57	Control	15	25	40	gi_387605479_ref_NC_017626.1__4266	conserved hypothetical protein
0.0146896	3.14815	Case	36	20	56	Control	34	6	40	2015-C0228_S15_L001_R1_001_(paired)_contig_33_31	hypothetical protein
0.00523926	3.14336	Case	26	31	57	Control	29	11	40	gi_387605479_ref_NC_017626.1__1723	conserved hypothetical protein
0.0156861	3.14286	Case	24	22	46	Control	24	7	31	2015-C0234_S5_L001_R1_001_(paired)_contig_15_146	phage P2 GpU family protein
0.0116753	3.13333	Case	9	47	56	Control	15	25	40	C784-09_S5_L001_R1_001_(paired)_contig_32_93	sugar (Glycoside-Pentoside-Hexuronide) transporter domain protein
0.0259804	3.1	Case	32	16	48	Control	31	5	36	C729-09_S14_L001_R1_001_(paired)_contig_71_16	conjugal transfer TraD family protein
0.0114215	3	Case	22	30	52	Control	22	10	32	C1010-00_S8_L001_R1_001_(paired)_contig_78_1	hypothetical protein
0.0154809	3	Case	24	24	48	Control	24	8	32	C702-09_S8_L001_R1_001_(paired)_contig_31_6	phage P2 GpU family protein
0.00960921	2.89655	Case	29	28	57	Control	30	10	40	2015-C0237_S12_L001_R1_001_(paired)_contig_70_49	xylose isomerase-like TIM barrel family protein
0.00960921	2.89655	Case	29	28	57	Control	30	10	40	2015-C0237_S12_L001_R1_001_(paired)_contig_70_50	short-chain dehydrogenase/reductase
0.00960921	2.89655	Case	29	28	57	Control	30	10	40	C691-09_S7_L001_R1_001_(paired)_contig_144_7	short chain dehydrogenase family protein
0.00960921	2.89655	Case	29	28	57	Control	30	10	40	C691-09_S7_L001_R1_001_(paired)_contig_144_8	xylose isomerase-like TIM barrel family protein
0.0112967	2.88889	Case	31	26	57	Control	31	9	40	2015-C0254_S1_L001_R1_001_(paired)_contig_117_1	conserved hypothetical protein
0.0112967	2.88889	Case	31	26	57	Control	31	9	40	2015-C0269_S12_L001_R1_001_(paired)_contig_5_5	conserved hypothetical protein
0.0159512	2.875	Case	29	23	52	Control	29	8	37	2015-C0283_S13_L001_R1_001_(paired)_contig_231_2	putative dNA-directed RNA polymerase beta subunit
0.0159512	2.875	Case	29	23	52	Control	29	8	37	C739-09_S16_L001_R1_001_(paired)_contig_38_6	putative dNA-directed RNA polymerase beta subunit
0.0197603	2.82353	Case	34	21	55	Control	32	7	39	2009-C0796_S8_L001_R1_001_(paired)_contig_256_1	conserved hypothetical protein
0.0215625	2.75	Case	36	21	57	Control	33	7	40	C687-09_S10_L001_R1_001_(paired)_contig_27_23	conserved hypothetical protein
0.00967327	2.74534	Case	23	34	57	Control	26	14	40	C687-09_S10_L001_R1_001_(paired)_contig_6_218	peptidase M20/M25/M40 family protein
0.0141609	2.7	Case	30	27	57	Control	30	10	40	C311-96_S10_L001_R1_001_(paired)_contig_54_5	lipoprotein bor
0.0228212	2.6087	Case	23	25	48	Control	24	10	34	2015-C0645_S11_L001_R1_001_(paired)_contig_65_22	ogr/Delta-like zinc finger family protein
0.0239913	2.58824	Case	34	22	56	Control	32	8	40	2015-C0283_S13_L001_R1_001_(paired)_contig_128_15	conserved hypothetical protein
0.020834	2.52632	Case	19	32	51	Control	21	14	35	C718-09_S3_L001_R1_001_(paired)_contig_159_2	transposase zinc-binding domain protein
0.0158379	2.5	Case	21	35	56	Control	24	16	40	2010-C0034_S11_L001_R1_001_(paired)_contig_15_15	conserved hypothetical protein
0.0180005	2.45536	Case	24	33	57	Control	25	14	39	2015-C0267_S3_L001_R1_001_(paired)_contig_40_19	phage portal protein, PBSX family
0.0180005	2.45536	Case	24	33	57	Control	25	14	39	2015-C0688_S13_L001_R1_001_(paired)_contig_114_19	phage portal protein, PBSX family
0.0180005	2.45536	Case	24	33	57	Control	25	14	39	C691-09_S7_L001_R1_001_(paired)_contig_80_38	phage portal protein, PBSX family
0.0181548	0.410628	Case	36	20	56	Control	17	23	40	C311-96_S10_L001_R1_001_(paired)_contig_65_11	putative plasmid maintenance protein
0.0178575	0.409091	Case	38	19	57	Control	18	22	40	gi_218693476_ref_NC_011748.1__788	hypothetical protein
0.0218481	0.399733	Case	44	13	57	Control	23	17	40	2015-C0283_S13_L001_R1_001_(paired)_contig_61_5	perC transcriptional activator family protein
0.0218481	0.399733	Case	44	13	57	Control	23	17	40	CP011331.1_1372	endodeoxyribonuclease RusA family protein
0.0173232	0.392857	Case	28	29	57	Control	11	29	40	2015-C0245-OM_S8_L001_R1_001_(paired)_contig_11_105	CRISPR type I-E/ECOLI-associated protein CasB/Cse2
0.0173232	0.392857	Case	28	29	57	Control	11	29	40	2015-C0645_S11_L001_R1_001_(paired)_contig_47_19	CRISPR-associated protein Cas7/Cse4/CasC, subtype I-E/ECOLI
0.0173232	0.392857	Case	28	29	57	Control	11	29	40	NODE_1_length_73441_cov_132.619003_54	CRISPR type I-E/ECOLI-associated protein CasB/Cse2
0.0173232	0.392857	Case	28	29	57	Control	11	29	40	gi_387605479_ref_NC_017626.1__2968	CRISPR-associated protein Cas5/CasD, subtype I-E/ECOLI
0.0145373	0.385714	Case	30	27	57	Control	12	28	40	2015-C0716_S1_L001_R1_001_(paired)_contig_85_2	hypothetical protein
0.0142437	0.37594	Case	42	15	57	Control	20	19	39	2015-C0708_S16_L001_R1_001_(paired)_contig_3_107	putative transmembrane protein
0.0165214	0.371613	Case	25	32	57	Control	9	31	40	2010-C0034_S11_L001_R1_001_(paired)_contig_75_86	conserved hypothetical protein
0.0139715	0.368421	Case	40	14	54	Control	20	19	39	2015-C0242_S16_L001_R1_001_(paired)_contig_108_1	diguanylate cyclase domain protein
0.00967327	0.364253	Case	34	23	57	Control	14	26	40	2015-C0266_S9_L001_R1_001_(paired)_contig_126_1	hypothetical protein
0.00980527	0.361111	Case	32	24	56	Control	13	27	40	2015-C0228_S15_L001_R1_001_(paired)_contig_44_14	DDE superendonuclease family protein
0.0143064	0.360784	Case	45	12	57	Control	23	17	40	2015-C0228_S15_L001_R1_001_(paired)_contig_23_69	kilA-N domain protein
0.0143064	0.360784	Case	45	12	57	Control	23	17	40	2015-C0271_S11_L001_R1_001_(paired)_contig_35_49	kilA-N domain protein
0.0143064	0.360784	Case	45	12	57	Control	23	17	40	C311-96_S10_L001_R1_001_(paired)_contig_14_4	kilA-N domain protein
0.0143064	0.360784	Case	45	12	57	Control	23	17	40	CP011331.1_1373	kilA-N domain protein
0.00761091	0.35	Case	36	21	57	Control	15	25	40	NODE_576_length_124507_cov_128.746979_119	putative domain protein
0.0103982	0.336774	Case	25	29	54	Control	9	31	40	gi_387605479_ref_NC_017626.1__1689	conserved hypothetical protein
0.0227346	0.333333	Case	33	11	44	Control	13	13	26	C687-09_S10_L001_R1_001_(paired)_contig_32_11	protein AfaD
0.00836388	0.332016	Case	33	21	54	Control	12	23	35	C311-96_S10_L001_R1_001_(paired)_contig_3_17	protein AfaD
0.0264237	0.330882	Case	17	36	53	Control	5	32	37	C311-96_S10_L001_R1_001_(paired)_contig_20_34	putative tnpA
0.0158416	0.330078	Case	32	13	45	Control	13	16	29	C731-09_S6_L001_R1_001_(paired)_contig_125_1	prophage tail fibre N-terminal family protein
0.00659151	0.321046	Case	29	27	56	Control	10	29	39	C311-96_S10_L001_R1_001_(paired)_contig_52_8	conserved hypothetical protein
0.0107086	0.314165	Case	23	32	55	Control	7	31	38	2015-C0656_S9_L001_R1_001_(paired)_contig_51_18	transposase domain protein
0.00404653	0.314103	Case	36	21	57	Control	14	26	40	2009-C0704_S58_L555_R1_001_(paired)_contig_185_1	conserved hypothetical protein
0.00630299	0.311828	Case	27	29	56	Control	9	31	40	gi_387605479_ref_NC_017626.1__1337	conserved hypothetical protein
0.0111166	0.303207	Case	49	8	57	Control	26	14	40	2015-C0637_S9_L001_R1_001_(paired)_contig_35_17	plasmid stability family protein
0.0111166	0.303207	Case	49	8	57	Control	26	14	40	C311-96_S10_L001_R1_001_(paired)_contig_39_56	plasmid stability family protein
0.00373543	0.297203	Case	39	15	54	Control	17	22	39	2015-C0237_S12_L001_R1_001_(paired)_contig_87_4	phage tail fibre repeat family protein
0.00462165	0.296875	Case	32	19	51	Control	12	24	36	C731-09_S6_L001_R1_001_(paired)_contig_155_3	conserved hypothetical protein
0.011682	0.290769	Case	50	7	57	Control	27	13	40	C687-09_S10_L001_R1_001_(paired)_contig_33_12	putative mchS3 protein
0.00272595	0.285714	Case	33	24	57	Control	11	28	39	2009-C0707_S7_L001_R1_001_(paired)_contig_197_3	hypothetical protein
0.0145736	0.285714	Case	49	6	55	Control	28	12	40	2015-C0656_S9_L001_R1_001_(paired)_contig_2_13	conserved hypothetical protein
0.0055833	0.28125	Case	48	9	57	Control	24	16	40	gi_218693476_ref_NC_011748.1__761	conserved hypothetical protein
0.0257361	0.27668	Case	23	10	33	Control	7	11	18	2015-C0232_S4_L001_R1_001_(paired)_contig_104_1	gram-negative pili assembly chaperone, N-terminal domain protein
0.0120717	0.27451	Case	51	6	57	Control	28	12	40	C311-96_S10_L001_R1_001_(paired)_contig_21_99	conserved hypothetical protein
0.0120717	0.27451	Case	51	6	57	Control	28	12	40	gi_218693476_ref_NC_011748.1__264	conserved hypothetical protein
0.0231734	0.259958	Case	53	4	57	Control	31	9	40	2015-C0232_S4_L001_R1_001_(paired)_contig_22_2	mu transposase, C-terminal family protein
0.0231734	0.259958	Case	53	4	57	Control	31	9	40	C739-09_S16_L001_R1_001_(paired)_contig_4_7	conserved hypothetical protein
0.0231734	0.259958	Case	53	4	57	Control	31	9	40	CP011331.1_2416	hypothetical protein
0.0122055	0.253497	Case	52	5	57	Control	29	11	40	C736-09_S11_L001_R1_001_(paired)_contig_120_1	reverse transcriptase family protein
0.0207388	0.251572	Case	53	4	57	Control	30	9	39	C1010-00_S8_L001_R1_001_(paired)_contig_67_47	phosphatase 2C family protein
0.00303872	0.248889	Case	25	21	46	Control	8	27	35	2015-C0245-OM_S8_L001_R1_001_(paired)_contig_13_304	putative arginyl-tRNA synthetase
0.0105969	0.244755	Case	52	5	57	Control	28	11	39	C1010-00_S8_L001_R1_001_(paired)_contig_67_62	terB
0.0184024	0.243243	Case	14	42	56	Control	3	37	40	2015-C0232_S4_L001_R1_001_(paired)_contig_107_6	prophage minor tail Z family protein
0.0184024	0.243243	Case	14	42	56	Control	3	37	40	2015-C0263_S10_L001_R1_001_(paired)_contig_21_18	phage antitermination Q family protein
0.0186625	0.237037	Case	15	32	47	Control	3	27	30	2009-C0796_S8_L001_R1_001_(paired)_contig_260_1	phage antitermination Q family protein
0.0315091	0.236842	Case	38	3	41	Control	24	8	32	C311-96_S10_L001_R1_001_(paired)_contig_14_10	conserved hypothetical protein
0.00238737	0.234694	Case	49	8	57	Control	23	16	39	CP011331.1_2441	DEAD/DEAH box helicase family protein
0.0135336	0.229787	Case	47	4	51	Control	27	10	37	C681-09_S15_L001_R1_001_(paired)_contig_43_5	conserved hypothetical protein
0.0119729	0.226415	Case	53	4	57	Control	30	10	40	C1010-00_S8_L001_R1_001_(paired)_contig_67_46	kinase domain protein
0.0119729	0.226415	Case	53	4	57	Control	30	10	40	C1010-00_S8_L001_R1_001_(paired)_contig_67_48	von Willebrand factor type A domain protein
0.0119729	0.226415	Case	53	4	57	Control	30	10	40	C1010-00_S8_L001_R1_001_(paired)_contig_67_49	von Willebrand factor type A domain protein
0.0119729	0.226415	Case	53	4	57	Control	30	10	40	C1010-00_S8_L001_R1_001_(paired)_contig_67_50	bacterial stress family protein
0.0119729	0.226415	Case	53	4	57	Control	30	10	40	C1010-00_S8_L001_R1_001_(paired)_contig_67_51	von Willebrand factor type A domain protein
0.0119729	0.226415	Case	53	4	57	Control	30	10	40	C1010-00_S8_L001_R1_001_(paired)_contig_67_52	conserved hypothetical protein
0.0119729	0.226415	Case	53	4	57	Control	30	10	40	C1010-00_S8_L001_R1_001_(paired)_contig_67_66	bacterial stress family protein
0.0119729	0.226415	Case	53	4	57	Control	30	10	40	C700-09_S7_L001_R1_001_(paired)_contig_97_4	phosphatase 2C family protein
0.00619063	0.224359	Case	52	5	57	Control	28	12	40	2015-C0656_S9_L001_R1_001_(paired)_contig_55_42	putative tellurium resistance protein TerF
0.00619063	0.224359	Case	52	5	57	Control	28	12	40	C1010-00_S8_L001_R1_001_(paired)_contig_67_53	putative tellurite resistance protein
0.00619063	0.224359	Case	52	5	57	Control	28	12	40	C1010-00_S8_L001_R1_001_(paired)_contig_67_54	conserved hypothetical protein
0.00619063	0.224359	Case	52	5	57	Control	28	12	40	C1010-00_S8_L001_R1_001_(paired)_contig_67_55	putative aTP/GTP-binding protein
0.00619063	0.224359	Case	52	5	57	Control	28	12	40	C1010-00_S8_L001_R1_001_(paired)_contig_67_56	conserved hypothetical protein
0.00619063	0.224359	Case	52	5	57	Control	28	12	40	C1010-00_S8_L001_R1_001_(paired)_contig_67_57	conserved hypothetical protein
0.00619063	0.224359	Case	52	5	57	Control	28	12	40	C1010-00_S8_L001_R1_001_(paired)_contig_67_58	conserved hypothetical protein
0.00619063	0.224359	Case	52	5	57	Control	28	12	40	C1010-00_S8_L001_R1_001_(paired)_contig_67_59	ATP-grasp domain protein
0.00619063	0.224359	Case	52	5	57	Control	28	12	40	C1010-00_S8_L001_R1_001_(paired)_contig_67_60	bacterial stress family protein
0.00619063	0.224359	Case	52	5	57	Control	28	12	40	C1010-00_S8_L001_R1_001_(paired)_contig_67_61	bacterial stress family protein
0.00619063	0.224359	Case	52	5	57	Control	28	12	40	C1010-00_S8_L001_R1_001_(paired)_contig_67_63	integral membrane , TerC family protein
0.00619063	0.224359	Case	52	5	57	Control	28	12	40	C1010-00_S8_L001_R1_001_(paired)_contig_67_64	bacterial stress family protein
0.00619063	0.224359	Case	52	5	57	Control	28	12	40	C1010-00_S8_L001_R1_001_(paired)_contig_67_65	bacterial stress family protein
0.0120733	0.222222	Case	15	40	55	Control	3	36	39	CP011331.1_1783	phage antitermination Q family protein
0.0226226	0.222222	Case	54	3	57	Control	32	8	40	2015-C0232_S4_L001_R1_001_(paired)_contig_20_119	phage antirepressor KilAC domain protein
0.0226226	0.222222	Case	54	3	57	Control	32	8	40	2015-C0748_S17_L001_R1_001_(paired)_contig_156_12	conserved hypothetical protein
0.0226226	0.222222	Case	54	3	57	Control	32	8	40	gi_218693476_ref_NC_011748.1__2550	phage antirepressor KilAC domain protein
0.00144777	0.220888	Case	49	8	57	Control	23	17	40	2015-C0263_S10_L001_R1_001_(paired)_contig_58_6	conserved hypothetical protein
0.0231981	0.209559	Case	34	3	37	Control	19	8	27	2015-C0266_S9_L001_R1_001_(paired)_contig_43_28	hok/gef family protein
0.0255113	0.208333	Case	12	40	52	Control	2	32	34	2015-C0276_S18_L001_R1_001_(paired)_contig_15_19	rhs element Vgr family protein
0.00732826	0.202703	Case	16	40	56	Control	3	37	40	2015-C0259_S2_L001_R1_001_(paired)_contig_18_26	phage tail tape measure protein, lambda family
0.0170722	0.20202	Case	22	5	27	Control	8	9	17	CP011332.1_82	conserved hypothetical protein
0.00753868	0.2	Case	15	37	52	Control	3	37	40	2015-C0681_S13_L001_R1_001_(paired)_contig_46_126	phage tail tape measure protein, lambda family
0.0127833	0.2	Case	15	20	35	Control	3	20	23	2015-C0266_S9_L001_R1_001_(paired)_contig_91_6	phage antitermination Q family protein
0.0131245	0.198718	Case	52	3	55	Control	31	9	40	2015-C0232_S4_L001_R1_001_(paired)_contig_22_18	conserved hypothetical protein
0.0065261	0.197635	Case	16	39	55	Control	3	37	40	C311-96_S10_L001_R1_001_(paired)_contig_55_21	phage tail tape measure protein, lambda family
0.0116421	0.192308	Case	52	3	55	Control	30	9	39	2015-C0232_S4_L001_R1_001_(paired)_contig_22_9	bacteriophage Mu Gam like family protein
0.0112236	0.191358	Case	54	3	57	Control	31	9	40	2015-C0232_S4_L001_R1_001_(paired)_contig_22_11	conserved hypothetical protein
0.0112236	0.191358	Case	54	3	57	Control	31	9	40	2015-C0232_S4_L001_R1_001_(paired)_contig_22_12	conserved hypothetical protein
0.0112236	0.191358	Case	54	3	57	Control	31	9	40	2015-C0232_S4_L001_R1_001_(paired)_contig_22_13	myb-like DNA-binding domain protein
0.0112236	0.191358	Case	54	3	57	Control	31	9	40	2015-C0232_S4_L001_R1_001_(paired)_contig_22_15	conserved hypothetical protein
0.0112236	0.191358	Case	54	3	57	Control	31	9	40	2015-C0232_S4_L001_R1_001_(paired)_contig_22_3	DNA transposition protein
0.0112236	0.191358	Case	54	3	57	Control	31	9	40	2015-C0232_S4_L001_R1_001_(paired)_contig_22_4	conserved hypothetical protein
0.0112236	0.191358	Case	54	3	57	Control	31	9	40	2015-C0232_S4_L001_R1_001_(paired)_contig_22_5	conserved hypothetical protein
0.0112236	0.191358	Case	54	3	57	Control	31	9	40	2015-C0232_S4_L001_R1_001_(paired)_contig_22_6	putative host nuclease inhibitor protein
0.0112236	0.191358	Case	54	3	57	Control	31	9	40	2015-C0232_S4_L001_R1_001_(paired)_contig_22_7	conserved hypothetical protein
0.0112236	0.191358	Case	54	3	57	Control	31	9	40	2015-C0237_S12_L001_R1_001_(paired)_contig_41_14	HTH domain protein
0.0112236	0.191358	Case	54	3	57	Control	31	9	40	2015-C0237_S12_L001_R1_001_(paired)_contig_41_5	conserved hypothetical protein
0.0112236	0.191358	Case	54	3	57	Control	31	9	40	2015-C0656_S9_L001_R1_001_(paired)_contig_44_32	conserved hypothetical protein
0.0112236	0.191358	Case	54	3	57	Control	31	9	40	C690-09_S1_L001_R1_001_(paired)_contig_123_5	conserved hypothetical protein
0.0112236	0.191358	Case	54	3	57	Control	31	9	40	C690-09_S1_L001_R1_001_(paired)_contig_124_4	conserved hypothetical protein
0.0112236	0.191358	Case	54	3	57	Control	31	9	40	C690-09_S1_L001_R1_001_(paired)_contig_138_5	conserved hypothetical protein
0.00506623	0.190779	Case	17	40	57	Control	3	37	40	2009-C0710_S8_L001_R1_001_(paired)_contig_210_1	prophage tail length tape measure family protein
0.00506623	0.190779	Case	17	40	57	Control	3	37	40	2015-C0283_S13_L001_R1_001_(paired)_contig_169_22	phage tail tape measure protein, lambda family
0.0277673	0.186589	Case	49	2	51	Control	32	7	39	gi_387605479_ref_NC_017626.1__1755	perC transcriptional activator family protein
0.0260219	0.182857	Case	50	2	52	Control	32	7	39	2015-C0645_S11_L001_R1_001_(paired)_contig_127_8	perC transcriptional activator family protein
0.0322681	0.181818	Case	13	13	26	Control	2	11	13	2015-C0664_S10_L001_R1_001_(paired)_contig_147_1	integrase core domain protein
0.0297766	0.174603	Case	42	2	44	Control	22	6	28	2015-C0232_S4_L001_R1_001_(paired)_contig_71_30	phage antitermination Q family protein
0.0110819	0.171429	Case	13	39	52	Control	2	35	37	2015-C0284_S17_L001_R1_001_(paired)_contig_92_34	rhs element Vgr family protein
0.0208202	0.171429	Case	55	2	57	Control	33	7	40	2009-C0683_S5_L001_R1_001_(paired)_contig_6_4	DNA-packaging protein gp3
0.0208202	0.171429	Case	55	2	57	Control	33	7	40	2009-C0683_S5_L001_R1_001_(paired)_contig_6_5	large terminase protein
0.0208202	0.171429	Case	55	2	57	Control	33	7	40	C678-09_S14_L001_R1_001_(paired)_contig_8_46	large terminase protein
0.0208202	0.171429	Case	55	2	57	Control	33	7	40	C678-09_S14_L001_R1_001_(paired)_contig_8_47	DNA-packaging protein gp3
0.00860961	0.166023	Case	14	43	57	Control	2	37	39	NODE_460_length_26717_cov_128.114502_12	prophage minor tail Z family protein
0.00888585	0.164502	Case	14	38	52	Control	2	33	35	gi_387605479_ref_NC_017626.1__1680	prophage minor tail Z family protein
0.0182717	0.164021	Case	54	2	56	Control	31	7	38	2015-C0232_S4_L001_R1_001_(paired)_contig_22_8	conserved hypothetical protein
0.00829837	0.163265	Case	14	40	54	Control	2	35	37	2015-C0267_S3_L001_R1_001_(paired)_contig_28_87	putative tail length tape measure domain protein
0.00779396	0.162162	Case	14	42	56	Control	2	37	39	2015-C0284_S17_L001_R1_001_(paired)_contig_112_1	phage tail tape measure protein, lambda family
0.00756786	0.161654	Case	14	43	57	Control	2	38	40	2015-C0749_S5_L001_R1_001_(paired)_contig_163_3	phage tail tape measure protein, lambda family
0.00756786	0.161654	Case	14	43	57	Control	2	38	40	C691-09_S7_L001_R1_001_(paired)_contig_31_3	bacterial Ig-like domain family protein
0.00756786	0.161654	Case	14	43	57	Control	2	38	40	CP011331.1_1403	phage tail assembly protein T
0.00756786	0.161654	Case	14	43	57	Control	2	38	40	gi_218693476_ref_NC_011748.1__1041	phage tail assembly protein T
0.00756786	0.161654	Case	14	43	57	Control	2	38	40	gi_387605479_ref_NC_017626.1__1351	phage tail assembly protein T
0.00756786	0.161654	Case	14	43	57	Control	2	38	40	gi_387605479_ref_NC_017626.1__1676	phage tail assembly protein T
0.00687548	0.155462	Case	14	37	51	Control	2	34	36	2009-C0772_S10_L001_R1_001_(paired)_contig_150_1	prophage minor tail Z family protein
0.00926326	0.15528	Case	14	25	39	Control	2	23	25	2009-C0704_S58_L555_R1_001_(paired)_contig_229_2	hypothetical protein
0.00524469	0.151351	Case	15	42	57	Control	2	37	39	2015-C0239_S11_L001_R1_001_(paired)_contig_13_5	prophage tail length tape measure family protein
0.00469611	0.147748	Case	15	41	56	Control	2	37	39	2015-C0267_S3_L001_R1_001_(paired)_contig_71_1	prophage tail length tape measure domain protein
0.00455317	0.147368	Case	15	42	57	Control	2	38	40	2015-C0237_S12_L001_R1_001_(paired)_contig_126_17	phage minor tail protein G
0.00455317	0.147368	Case	15	42	57	Control	2	38	40	gi_218693476_ref_NC_011748.1__777	phage minor tail protein G
0.00455317	0.147368	Case	15	42	57	Control	2	38	40	gi_387605479_ref_NC_017626.1__1350	phage minor tail protein G
0.00455317	0.147368	Case	15	42	57	Control	2	38	40	gi_387605479_ref_NC_017626.1__1677	phage minor tail protein G
0.00975949	0.145455	Case	55	2	57	Control	32	8	40	2015-C0232_S4_L001_R1_001_(paired)_contig_22_10	conserved hypothetical protein
0.00418758	0.144144	Case	15	40	55	Control	2	37	39	2015-C0283_S13_L001_R1_001_(paired)_contig_70_13	prophage tail length tape measure family protein
0.0318415	0.141141	Case	9	47	56	Control	1	37	38	2009-C0683_S5_L001_R1_001_(paired)_contig_31_14	fibronectin type III family protein
0.00845366	0.140351	Case	38	2	40	Control	24	9	33	C691-09_S7_L001_R1_001_(paired)_contig_110_2	ead/Ea22-like family protein
0.0299055	0.138138	Case	9	46	55	Control	1	37	38	2015-C0266_S9_L001_R1_001_(paired)_contig_67_2	fibronectin type III family protein
0.0292395	0.137427	Case	9	47	56	Control	1	38	39	gi_218693476_ref_NC_011748.1__784	phage tail family protein
0.00282871	0.129167	Case	15	31	46	Control	2	32	34	2015-C0284_S17_L001_R1_001_(paired)_contig_134_1	prophage tail length tape measure family protein
0.0127537	0.125	Case	24	3	27	Control	6	6	12	CP011331.1_1404	phage tail tape measure protein, lambda family
0.0187096	0.122222	Case	10	44	54	Control	1	36	37	2015-C0266_S9_L001_R1_001_(paired)_contig_68_3	phage tail family protein
0.0187096	0.122222	Case	10	44	54	Control	1	36	37	2015-C0671_S12_L001_R1_001_(paired)_contig_81_1	fibronectin type III family protein
0.00463304	0.121693	Case	42	2	44	Control	23	9	32	2015-C0266_S9_L001_R1_001_(paired)_contig_43_43	conserved hypothetical protein
0.0354007	0.121429	Case	56	1	57	Control	34	5	39	gi_387605479_ref_NC_017626.1__2159	phage prohead protease, HK97 family
0.0209134	0.121212	Case	9	36	45	Control	1	33	34	2015-C0259_S2_L001_R1_001_(paired)_contig_18_21	fibronectin type III family protein
0.0177845	0.121053	Case	10	46	56	Control	1	38	39	2009-C0724_S49_L555_R1_001_(paired)_contig_128_1	bacteriophage lambda tail assembly I family protein
0.0173655	0.120513	Case	10	47	57	Control	1	39	40	2009-C0796_S8_L001_R1_001_(paired)_contig_110_31	bacteriophage lambda tail assembly I family protein
0.0173655	0.120513	Case	10	47	57	Control	1	39	40	2015-C0245-OM_S8_L001_R1_001_(paired)_contig_86_1	bacteriophage lambda tail assembly I family protein
0.0173655	0.120513	Case	10	47	57	Control	1	39	40	2015-C0271_S11_L001_R1_001_(paired)_contig_109_1	bacteriophage lambda tail assembly I family protein
0.0173655	0.120513	Case	10	47	57	Control	1	39	40	2015-C0273_S7_L001_R1_001_(paired)_contig_37_13	conserved hypothetical protein
0.0173655	0.120513	Case	10	47	57	Control	1	39	40	C708-09_S4_L001_R1_001_(paired)_contig_25_28	conserved hypothetical protein
0.0173655	0.120513	Case	10	47	57	Control	1	39	40	C738-09_S9_L001_R1_001_(paired)_contig_64_3	conserved hypothetical protein
0.0173655	0.120513	Case	10	47	57	Control	1	39	40	gi_387605479_ref_NC_017626.1__1356	bacteriophage lambda tail assembly I family protein
0.0177942	0.12	Case	10	42	52	Control	1	35	36	2015-C0283_S13_L001_R1_001_(paired)_contig_168_5	bacteriophage lambda tail assembly I family protein
0.0177942	0.12	Case	10	42	52	Control	1	35	36	C700-09_S7_L001_R1_001_(paired)_contig_121_2	bacteriophage lambda tail assembly I family protein
0.0165217	0.118421	Case	10	45	55	Control	1	38	39	2015-C0271_S11_L001_R1_001_(paired)_contig_139_5	minor tail protein U
0.0161504	0.117949	Case	10	46	56	Control	1	39	40	2015-C0269_S12_L001_R1_001_(paired)_contig_53_1	conserved hypothetical protein
0.0161504	0.117949	Case	10	46	56	Control	1	39	40	2015-C0283_S13_L001_R1_001_(paired)_contig_169_25	conserved hypothetical protein
0.0160448	0.113636	Case	11	30	41	Control	1	24	25	C709-09_S10_L001_R1_001_(paired)_contig_88_2	conserved hypothetical protein
0.0138644	0.112821	Case	10	44	54	Control	1	39	40	C678-09_S14_L001_R1_001_(paired)_contig_38_24	bacteriophage lambda tail assembly I family protein
0.0115195	0.110048	Case	11	46	57	Control	1	38	39	2015-C0266_S9_L001_R1_001_(paired)_contig_161_2	phage minor tail protein L
0.0106245	0.107656	Case	11	45	56	Control	1	38	39	2009-C0724_S49_L555_R1_001_(paired)_contig_193_1	putative gifsy-1 prophage VmtV
0.0106245	0.107656	Case	11	45	56	Control	1	38	39	2015-C0266_S9_L001_R1_001_(paired)_contig_10_5	bacterial Ig-like domain family protein
0.0106245	0.107656	Case	11	45	56	Control	1	38	39	gi_218693476_ref_NC_011748.1__1039	bacterial Ig-like domain family protein
0.0106245	0.107656	Case	11	45	56	Control	1	38	39	gi_387605479_ref_NC_017626.1__1349	bacterial Ig-like domain family protein
0.0106245	0.107656	Case	11	45	56	Control	1	38	39	gi_387605479_ref_NC_017626.1__1679	minor tail protein U
0.0103532	0.107226	Case	11	46	57	Control	1	39	40	2014-C0338-om_S16_L001_R1_001_(paired)_contig_12_319	phage minor tail protein L
0.0103532	0.107226	Case	11	46	57	Control	1	39	40	2015-C0664_S10_L001_R1_001_(paired)_contig_60_60	phage minor tail protein L
0.0103532	0.107226	Case	11	46	57	Control	1	39	40	C690-09_S1_L001_R1_001_(paired)_contig_14_18	enterobacterial Ail/Lom family protein
0.0103532	0.107226	Case	11	46	57	Control	1	39	40	C709-09_S10_L001_R1_001_(paired)_contig_88_1	phage minor tail protein L
0.0103532	0.107226	Case	11	46	57	Control	1	39	40	C731-09_S6_L001_R1_001_(paired)_contig_18_71	phage minor tail protein L
0.0103532	0.107226	Case	11	46	57	Control	1	39	40	C731-09_S6_L001_R1_001_(paired)_contig_24_8	major tail V domain protein
0.0103532	0.107226	Case	11	46	57	Control	1	39	40	gi_387605479_ref_NC_017626.1__1491	phage minor tail protein L
0.0103532	0.107226	Case	11	46	57	Control	1	39	40	gi_387605479_ref_NC_017626.1__2139	phage minor tail protein L
0.0105883	0.106494	Case	11	41	52	Control	1	35	36	2015-C0268_S8_L001_R1_001_(paired)_contig_7_9	phage minor tail protein L
0.00896153	0.102871	Case	11	43	54	Control	1	38	39	gi_387605479_ref_NC_017626.1__1678	major tail protein V
0.0170313	0.10119	Case	56	1	57	Control	34	6	40	2015-C0234_S5_L001_R1_001_(paired)_contig_37_11	conserved hypothetical protein
0.0170313	0.10119	Case	56	1	57	Control	34	6	40	2015-C0234_S5_L001_R1_001_(paired)_contig_37_7	conserved hypothetical protein
0.0170313	0.10119	Case	56	1	57	Control	34	6	40	2015-C0266_S9_L001_R1_001_(paired)_contig_6_90	phage portal protein, HK97 family
0.0170313	0.10119	Case	56	1	57	Control	34	6	40	2015-C0266_S9_L001_R1_001_(paired)_contig_6_93	HNH endonuclease family protein
0.0170313	0.10119	Case	56	1	57	Control	34	6	40	2015-C0266_S9_L001_R1_001_(paired)_contig_6_94	phage terminase, small subunit, P27 family
0.0170313	0.10119	Case	56	1	57	Control	34	6	40	CP011331.1_3309	conserved hypothetical protein
0.0170313	0.10119	Case	56	1	57	Control	34	6	40	CP011331.1_3316	conserved hypothetical protein
0.0170313	0.10119	Case	56	1	57	Control	34	6	40	gi_387605479_ref_NC_017626.1__2155	phage terminase, small subunit, P27 family
0.0170313	0.10119	Case	56	1	57	Control	34	6	40	gi_387605479_ref_NC_017626.1__2156	HNH endonuclease family protein
0.0170313	0.10119	Case	56	1	57	Control	34	6	40	gi_387605479_ref_NC_017626.1__2158	phage portal protein, HK97 family
0.00412084	0.0893971	Case	13	43	56	Control	1	37	38	gi_218693476_ref_NC_011748.1__1367	phage minor tail family protein
0.00904417	0.0889488	Case	53	1	54	Control	33	7	40	2015-C0251_S6_L001_R1_001_(paired)_contig_13_242	conserved hypothetical protein
0.00622704	0.0872727	Case	11	24	35	Control	1	25	26	C702-09_S8_L001_R1_001_(paired)_contig_101_6	phage minor tail L family protein
0.00360602	0.0870445	Case	13	43	56	Control	1	38	39	2015-C0749_S5_L001_R1_001_(paired)_contig_203_2	bacteriophage lambda minor tail family protein
0.00360602	0.0870445	Case	13	43	56	Control	1	38	39	gi_387605479_ref_NC_017626.1__1353	phage minor tail family protein
0.00815553	0.0862534	Case	53	1	54	Control	32	7	39	C731-09_S6_L001_R1_001_(paired)_contig_94_24	resolvase, N terminal domain protein
0.00815553	0.0862534	Case	53	1	54	Control	32	7	39	NODE_354_length_11375_cov_105.928177_4	resolvase, N terminal domain protein
0.00787354	0.0857143	Case	55	1	56	Control	33	7	40	2015-C0232_S4_L001_R1_001_(paired)_contig_20_120	conserved hypothetical protein
0.00735318	0.0841837	Case	56	1	57	Control	33	7	40	2009-C0724_S49_L555_R1_001_(paired)_contig_77_7	conserved hypothetical protein
0.00735318	0.0841837	Case	56	1	57	Control	33	7	40	2015-C0234_S5_L001_R1_001_(paired)_contig_63_7	conserved hypothetical protein
0.00735318	0.0841837	Case	56	1	57	Control	33	7	40	2015-C0254_S1_L001_R1_001_(paired)_contig_60_3	colicin-E2 immunity protein
0.00735318	0.0841837	Case	56	1	57	Control	33	7	40	2015-C0669_S11_L001_R1_001_(paired)_contig_92_34	putative translation elongation factor P domain protein
0.00735318	0.0841837	Case	56	1	57	Control	33	7	40	C702-09_S8_L001_R1_001_(paired)_contig_168_3	conserved hypothetical protein
0.00735318	0.0841837	Case	56	1	57	Control	33	7	40	CP011331.1_3315	conserved hypothetical protein
0.00306727	0.0714286	Case	56	1	57	Control	32	8	40	CP011331.1_1357	conserved hypothetical protein
0.00107085	0.0595238	Case	56	1	57	Control	30	9	39	C681-09_S15_L001_R1_001_(paired)_contig_125_27	conserved hypothetical protein
0.00107085	0.0595238	Case	56	1	57	Control	30	9	39	C684-09_S6_L001_R1_001_(paired)_contig_3_53	conserved hypothetical protein
0.000485749	0.0535714	Case	56	1	57	Control	30	10	40	2015-C0748_S17_L001_R1_001_(paired)_contig_156_3	conserved hypothetical protein
0.00388432	1e-07	Case	57	0	57	Control	34	6	40	2015-C0254_S1_L001_R1_001_(paired)_contig_173_3	putative protein TraJ
0.00414043	1e-07	Case	56	0	56	Control	34	6	40	2015-C0266_S9_L001_R1_001_(paired)_contig_6_92	phage gp6-like head-tail connector family protein
0.0047142	1e-07	Case	54	0	54	Control	34	6	40	2015-C0266_S9_L001_R1_001_(paired)_contig_6_89	phage prohead protease, HK97 family
0.00478631	1e-07	Case	9	42	51	Control	0	38	38	C311-96_S10_L001_R1_001_(paired)_contig_87_2	fibronectin type III family protein
0.00646088	1e-07	Case	48	0	48	Control	33	6	39	2015-C0266_S9_L001_R1_001_(paired)_contig_6_91	putative head-tail adaptor
0.0102102	1e-07	Case	57	0	57	Control	35	5	40	2015-C0681_S13_L001_R1_001_(paired)_contig_9_58	transcriptional repressor arc
0.0102102	1e-07	Case	57	0	57	Control	35	5	40	C678-09_S14_L001_R1_001_(paired)_contig_8_33	transcriptional repressor arc
0.014196	1e-07	Case	20	0	20	Control	12	5	17	2015-C0644_S10_L001_R1_001_(paired)_contig_71_22	putative membrane protein
0.0263764	1e-07	Case	57	0	57	Control	36	4	40	2015-C0271_S11_L001_R1_001_(paired)_contig_1_280	arc-like DNA binding domain protein
0.0263764	1e-07	Case	57	0	57	Control	36	4	40	2015-C0681_S13_L001_R1_001_(paired)_contig_9_60	kilA-N domain protein
0.0263764	1e-07	Case	57	0	57	Control	36	4	40	C700-09_S7_L001_R1_001_(paired)_contig_209_3	hypothetical protein
0.0263764	1e-07	Case	57	0	57	Control	36	4	40	C700-09_S7_L001_R1_001_(paired)_contig_45_71	kilA-N domain protein
0.0263764	1e-07	Case	57	0	57	Control	36	4	40	gi_218693476_ref_NC_011748.1__2564	conserved hypothetical protein
0.028707	1e-07	Case	55	0	55	Control	36	4	40	2015-C0271_S11_L001_R1_001_(paired)_contig_1_279	clp protease family protein
0.0362879	1e-07	Case	4	20	24	Control	0	29	29	C311-96_S10_L001_R1_001_(paired)_contig_55_7	putative arginyl-tRNA synthetase
0.0367226	1e-07	Case	6	51	57	Control	0	40	40	CP011331.1_2361	conserved hypothetical protein
0.0367226	1e-07	Case	6	51	57	Control	0	40	40	NODE_576_length_124507_cov_128.746979_105	conserved hypothetical protein
0.0367226	1e-07	Case	6	51	57	Control	0	40	40	gi_218693476_ref_NC_011748.1__4699	conserved hypothetical protein
0.0367226	1e-07	Case	6	51	57	Control	0	40	40	gi_387605479_ref_NC_017626.1__3242	putative predicted protein
0.0441176	1e-07	Case	13	0	13	Control	2	2	4	C690-09_S1_L001_R1_001_(paired)_contig_145_4	phage antitermination Q family protein
0.05	1e-07	Case	12	0	12	Control	2	2	4	2009-C0704_S58_L555_R1_001_(paired)_contig_1_9	phage antitermination Q family protein
